# Supplementary material for: Carbon losses from deforestation and widespread degradation offset by extensive growth in African woodlands
Source: Nat Commun. 2018 Aug 2;9:3045. doi: 10.1038/s41467-018-05386-z (PMC6072798; doi:10.1038/s41467-018-05386-z)
Supplement: Supplementary file 4 — Supplementary Data 1 [file 41467_2018_5386_MOESM4_ESM.xlsx]

## Sheet: data
Supplementary data
Carbon losses from deforestation and widespread degradation offset by extensive growth in African woodlands
Iain M. McNicol, Casey M. Ryan and Edward T.A. Mitchard
Supplementary Table S4a - Conversion factors for generating 95% confidence bounds on estimates. See supplementary section 2.7 for details on how these values were derived.
	Land area	Woodland area	AGC 2007	AGC 2008	AGC 2009	AGC 2010	Biomass gains	Biomass losses	Deforestation losses	Degradation losses	Minor carbon losses	Area gaining	Area deforested	Area degraded	Minor loss area	AGC OWL 2007	AGC OWL 2008	AGC OWL 2009	AGC OWL 2010
Lower bound	NA	0.943575	0.889331	0.88774	0.888065	0.887571	0.804661	0.812786	0.693659	0.768474	0.843898	0.931562	0.844854	0.917513	0.874097	0.800114	0.835412	0.825506	0.826449
Upper bound	NA	1.07582	1.11479	1.11655	1.11648	1.11689	1.1571	1.15237	1.29422	1.20545	1.11728	1.08232	1.24462	1.10301	1.14011	1.2817	1.20773	1.22929	1.22016
Supplementary Table S4b - Change statistics for for each country, region and district in our study region. Unless otherwise stated, all carbon stock and area change estiamtes are from areas are for wooded lands, i.e. areas with an AGC density ≥10 MgC ha-1 in 2007
Country	Land area (km2)	Woodland area (km2)	AGC stocks (Gg C)				Carbon stock changes (Gg C)					Area changes (km2)				AGC stocks in other wooded lands (Gg C)
> Region
>> District			2007	2008	2009	2010	Gains	Losses	Deforestation	Degradation	Minor losses	Gains	Deforestation	Degradation	Minor losses	2007	2008	2009	2010
Angola	1.28019e+06	551208	1.38063e+06	1.3664e+06	1.41505e+06	1.40187e+06	106968	85534.1	19971.1	46500.3	19062.7	279506	41885.9	82719.3	145997	156421	171034	193152	187166
Bengo	35872	19844.9	65463.2	65545.3	64277.1	64955.8	4227.03	4731.54	826.67	2810.8	1094.06	9336.72	1182.68	3799.95	5518.97	2291.23	2579.26	2968.31	2345.17
Ambriz	4096.75	2138.74	6272.82	6201.63	6098.83	5992.58	374.055	653.593	146.561	369.089	137.943	887.846	218.544	477.428	554.262	404.037	457.914	515.324	432.177
Dande	7400.2	4908.46	17092.3	17000.4	16726.1	16958.2	1106.94	1240.39	271.358	714.163	254.869	2348.42	318.889	898.836	1340.52	503.176	559.457	701.921	451.768
Icolo e bengo	3636.5	1758.24	5087.34	5267.95	5172.87	5011.22	361.84	437.571	116.802	233.071	87.6984	835.585	143.569	323.91	454.535	266.705	330.835	381.364	288.762
Muxima	14685.8	6053.63	18010	17981.6	17336.7	17218.1	735.123	1525.58	196.517	888.451	440.611	2489.9	372.662	1348.86	1840.34	841.893	937.858	940.43	851.263
Nambuangongo	6052.71	4985.83	19000.7	19093.7	18942.6	19775.7	1649.07	874.405	95.4325	606.029	172.944	2774.97	129.012	750.921	1329.31	275.418	293.2	429.274	321.202
Benguela	41481.1	13541.7	31992.1	31630.8	29199.5	29402	1346.18	3928.59	978.376	2057.96	892.246	5132.43	1728.39	3025.31	3648.36	4391.61	5810.22	4251.9	4573.61
Baa farta	7248.77	879.334	1389.41	1423.6	1435.36	1343.01	49.5174	95.0796	24.7584	36.0193	34.3019	357.75	124.612	129.39	267.124	608.82	681.625	718.981	625.052
Balombo	2785.43	1410.01	3426.54	3445.38	2994.29	3160.75	194.597	459.493	137.024	233.344	89.1253	540.386	211.094	312.966	344.695	428.959	430.216	311.082	393.789
Benguela	2497.35	237.937	625.448	603.739	604.155	633.82	40.3204	31.9338	2.66803	20.0502	9.21554	121.375	7.89639	39.8687	68.6984	23.488	27.0235	24.9317	28.0609
Bocoio	5909.14	3169.48	7233.23	7189.14	6490.18	6385.97	231.903	1077.03	293.112	548.652	235.262	1056.51	485.468	788.878	836.376	973.536	1267.85	910.782	957.111
Caiambambo	3589.66	1028.1	2429.98	2564.18	2221.36	2321.08	136.828	245.242	75.0547	120.504	49.6837	443.011	120.389	193.462	270.6	331.509	634.029	301.641	382.581
Chongoroi	6307.68	933.931	2170.14	2209.92	2114.2	2201.19	181.304	150.109	31.1917	86.1767	32.7403	475.322	64.8795	152.454	240.79	278.387	604.822	349.142	409.482
Cubal	4488.45	1748.25	3890.68	3741.68	3476.42	3536.84	159.532	512.267	150.718	249.685	111.865	647.85	250.513	387.992	461.273	671.111	962.954	651.467	732.599
Ganda	4899.08	2212.66	5290.15	5414.6	4746.79	4805.02	209.393	693.037	193.756	345.674	153.607	803.874	322.357	501.694	583.183	729.247	779.499	628.895	665.527
Lobito	3755.51	1921.99	5536.57	5038.55	5116.78	5014.32	142.787	664.4	70.0931	417.861	176.446	686.355	141.185	518.605	575.619	346.555	422.204	354.974	379.405
Bi	73991.8	35747.1	95653.3	93921	105866	100349	10331.9	5633.11	2138.84	2799.94	694.334	20383.1	2483.08	4555.17	8303.88	7826.02	7646.72	12361.2	9060.07
Andulo	10544.2	4909.43	12862.2	12215.4	15096.1	12224.1	751.716	1388.1	504.332	648.486	235.282	2143.57	572.363	924.396	1266.42	1114.51	1087.18	2398.83	1195.5
Camacupa	9547.47	4353.21	11812.1	11790.1	14312.1	12945.6	1524.48	391.091	155.378	220.248	15.4648	2761.08	217.46	416.017	956.413	1016.63	1038.12	1434.81	1393.74
Catabola	3047.48	735.585	1313.06	1195.78	1239.82	1186.97	165.954	291.212	192.598	66.5613	32.053	307.226	221.697	91.2932	114.152	685.393	694.28	758.322	812.142
Chinguar	3166.41	366.645	761.089	667.396	872.575	637.761	38.4182	161.276	88.9651	50.9673	21.344	125.608	99.887	62.733	77.8707	386.283	323.666	1337.63	392.075
Chitembo	20149.7	13089.8	34111.6	34064.1	37941.3	36979.9	4037.16	1169.27	435.93	656.25	77.0874	8083.69	550.783	1386.45	3061.16	2260.27	2018.59	2700.25	2565.21
Cuemba	13869.9	6418.77	20434.6	19885.2	20063.5	20752.1	1416.58	1099.32	67.5801	751.238	280.498	3378.34	126.693	1089.28	1822.03	504.093	666.543	574.877	629.712
Cunhinga	2057.34	225.863	358.097	301.923	384.79	272.868	23.3504	108.115	74.6832	17.6502	15.7816	65.6103	93.9952	28.2521	37.4025	331.734	286.922	769.1	299.563
Kuito	4752.62	1304.21	2818.5	2688.14	3118.01	2838.25	405.963	385.592	236.76	120.144	28.6881	683.2	236.437	158.807	224.221	778.521	691.081	1378.71	816.627
Nharea	6856.64	4343.64	11182	11112.9	12837.3	12511.4	1968.28	639.137	382.611	268.392	11.866	2834.82	363.763	397.941	744.21	748.586	840.342	1008.66	955.512
Cabinda	7525.51	5630.76	20842.8	20311.8	20751.6	20527.6	1030.77	1346.04	65.2517	873.388	407.398	2643.14	96.6983	1120.64	1769.22	228.157	224.124	264.073	248.557
Belize	1329.95	1190.23	4954.99	4826.22	5271.01	4960.14	281.484	276.431	4.957	184.624	86.8497	592.266	6.12261	219.342	372.222	11.5736	13.095	22.8791	13.8922
Buco zau	2081.05	1837.43	7008.52	7003.32	7464.41	7184.95	462.228	285.987	3.19079	193.159	89.6372	984.28	6.41234	283.566	562.523	11.85	12.2949	14.8017	12.4222
Cabinda	2617.71	1587.06	5511.2	5227.68	4976.86	5150.33	164.547	525.216	42.0657	334.808	148.342	629.995	56.8328	393.233	506.983	131.138	123.777	145.286	140.161
Landana	1496.8	1016.04	3368.11	3254.57	3039.3	3232.14	122.516	258.404	15.0382	160.797	82.5691	436.595	27.3305	224.504	327.487	73.5953	74.9571	81.1059	82.0811
Cuando cubango	202644	94550.8	158381	154075	171451	165029	14516.8	7808.86	2893.35	3010.12	1905.4	48339	11052.5	10669	24447.2	48502	49689.6	60335.8	57400
Calai	8061.63	2407.49	3304.95	3368.36	3779.31	3406.91	273.607	168.819	62.3724	49.0527	57.3943	1126.44	388.091	237.18	654.512	2386.47	2580.6	3391.72	2807.19
Cuangar	19435.4	6681.58	9702.58	9718.6	10692.5	10500.9	1120.65	318.463	127.114	124.767	66.582	3699.42	700.791	602.381	1673.78	5407.5	5730.18	7106.76	7004.16
Cuchi	12159.7	7542.28	15613.2	15548.7	18578.6	16935.2	1802.02	480.23	168.797	272.008	39.425	4637	316.772	799.844	1785.24	1481.1	1616.53	2419.81	2039.91
Cuito cuanavale	36275.3	18374.7	36291.2	36674.5	39392.7	38413	3621.26	1490.52	528.375	615.709	346.431	9987.87	1802.99	1940.78	4634	6859.3	7040.82	8180.71	7979.89
Dirico	18555.4	5807.05	7699.79	6925.92	7997.68	7517.26	461.759	635.907	251.869	167.213	216.825	2340.51	1203.07	661.024	1598.58	5933.39	5899.85	7384.65	6717.36
Mavinga	44469.8	21618.6	32138.3	30061.6	34837.4	32616.2	2458.52	1963.01	678.257	724.959	559.791	10102.9	3008.14	2690.52	5810.6	12111.7	12043.2	15234.5	14148.5
Menongue	23916.6	12510.5	23869.7	23552.8	25969.2	25376.7	2538.82	1026.97	490.032	392.255	144.685	7008.48	1194.67	1271	3028.4	4911.29	5143.77	5834.76	5689.16
Nancova	10283.7	5359.26	7596.45	7189.24	8199.83	7846.71	630.709	376.2	141.888	126.652	107.66	2612.53	731.177	577.858	1437.19	2909.4	2973.09	3634.79	3432.51
Rivungo	29486.6	14249.4	22164.5	21034.8	22003.8	22416.4	1609.46	1348.75	444.641	537.5	366.606	6823.89	1706.77	1888.39	3824.92	6501.89	6661.56	7148.17	7581.27
Cuanza norte	24792.3	10019.1	36774.4	36635.7	35661.9	37707.2	2850.35	1917.41	270.349	1220.22	426.844	5303	390.449	1582.97	2738.72	1170.83	1269.22	1714.95	1413.47
Ambaca	3397.6	355.833	905.996	832.112	885.042	846.522	58.9873	118.202	31.0722	62.1707	24.9596	138.626	54.6198	76.4426	85.7454	208.596	226.188	420.24	228.329
Banga	1034.97	13.8643	49.1381	52.6475	52.293	58.7832	10.4611	0.818767	0.404671	0.602352	0.188257	9.98539	0.633363	0.974794	2.26137	1.81908	2.21891	2.39372	1.76194
Bolongongo	1394.64	90.6429	332.771	339.52	330.352	355.997	40.4642	17.2477	2.11536	11.7382	3.39416	52.3107	3.11831	13.7293	21.4399	10.7948	13.428	15.6306	14.4654
Bula atumba	1382.15	1038.1	4036.42	4013.12	3919.42	4034.2	262.035	264.242	21.2659	174.494	68.4815	510.121	31.3388	197.173	299.242	81.1739	87.9035	105.627	100.251
Cambambe	4216.16	1744.34	5951.87	5998.55	5755.17	6065.41	462.53	348.644	88.0786	192.115	68.4496	889.604	128.154	269.249	456.658	352.175	370.901	435.774	347.3
Cazengo	2183.6	1353.18	4927.11	4926.72	4700.03	4976.12	369.425	320.338	64.6333	201.345	54.36	683.11	73.0148	240.444	356.46	121.487	121.592	152.463	120.433
Dembos	1445.19	1105.5	4177.42	4171.84	4105.72	4423.92	408.885	162.535	13.2689	115.603	33.6632	645.762	21.6429	149.849	287.632	85.2642	89.7954	110.569	127.785
Golungo alto	1845.27	1514.82	5839.9	5834.17	5619.73	5990.39	416.234	265.876	18.2599	180.324	67.2921	816.73	21.7287	237.385	438.152	53.7168	55.3901	75.5063	75.7292
Lucala	1478.85	77.1164	207.098	203.254	194.131	213.365	25.8418	19.5617	6.23329	10.5066	2.8218	39.3227	8.14425	13.4229	16.1735	22.1833	23.3698	31.25	30.2556
Ngonguembo	1487.3	780.948	2739.23	2675.22	2578.82	2752.38	187.631	174.534	7.99656	115.278	51.2589	398.507	16.9546	141.808	223.396	124.69	125.854	160.034	232.241
Pango aluqum	1993.05	1725.27	6977.96	7001.47	6901.2	7371.81	566.049	172.446	7.18353	126.622	38.6398	1019.42	11.5915	201.594	492.139	28.2071	28.2511	41.9356	28.3991
Quiculungo	230.23	10.0365	35.8489	39.5904	39.071	41.0075	6.14078	0.983563	0.304596	0.704601	0.025635	6.70773	0.435713	0.978875	1.91385	1.04799	1.32801	1.62626	1.04674
Samba caj	2703.29	209.41	593.66	547.507	580.944	577.268	35.6682	51.9794	9.53214	28.7102	13.737	92.7901	19.0721	39.9166	57.502	79.6729	122.999	161.903	105.47
Cuanza sul	57589.1	23577.4	68567.1	63661.6	64898.5	63911.4	3083.77	7731.54	1401.42	4499.51	1830.61	9256.27	2065.19	5674.88	6570.57	4257.41	4144.43	3913.2	4106.16
Amboim	1183.5	448.901	1555.84	1545.98	1382.01	1395.04	54.2999	215.015	22.0026	149.756	43.2564	154.172	27.466	143.612	123.561	30.2082	31.2733	25.0337	26.006
Cassongue	5002.96	1956.41	4612.33	4512.5	3982.91	4563.28	448.858	496.976	186.582	230.906	79.488	913.24	269.094	340.541	432.175	640.026	621.106	424.782	636.749
Conda	1882.16	755.949	2427.71	2390.77	2177.03	2216.26	92.0035	303.148	46.0065	189.655	67.487	269.285	76.2323	203.321	206.801	140.161	139.59	124.753	135.294
Ebo	2074.21	235.89	523.464	507.244	483.652	528.256	52.7287	47.6966	20.7467	16.969	9.9809	110.111	42.5822	30.8816	51.9669	189.147	179.831	147.982	173.237
Libolo	5989.2	2822.33	7674.34	7533.96	7064.86	7741.59	654.487	586.241	171.407	302.999	111.835	1380.21	285.539	462.855	692.059	709.62	702.223	776.622	739.282
Mussende	11690.3	6044.97	18370.2	15434	19903.7	16535.7	272.373	2106.17	166.249	1324.86	615.061	2110.62	187.492	1744.94	2000.36	236.176	221.419	463.306	241.307
Porto amboim	3971.74	1193.39	3897.11	3782.45	3494.76	3579.31	173.581	490.828	98.5407	276.434	115.853	425.348	131.546	306.578	329.159	254.159	256.268	211.121	211.432
Quibala	10283.5	2653.18	7885.66	7086.06	6892.75	7500.52	428.905	812.882	175.747	438.592	198.543	1116.37	271.171	550.881	713.534	664.636	556.821	558.101	641.016
Quilenda	2052.66	660.498	2423.83	2399.88	2156.73	2204.54	81.105	300.276	34.4929	197.237	68.5467	235.894	42.1825	192.495	189.514	50.9921	51.6178	42.7004	50.4583
Seles	4164.75	2258.1	6323	6269.22	5755.54	5920.74	344.352	745.795	154.482	441.449	149.864	890.134	241.227	547.937	578.159	386.985	389.168	329.577	385.403
Sumbe	4279.92	2103.12	5698.2	5507.72	5197.53	5101.15	165.718	761.757	121.64	455.803	184.314	705.575	224.367	577.629	594.907	473.006	541.655	428.968	465.699
Waku kungo	5014.19	2444.7	7175.47	6691.79	6407.01	6625.03	315.362	864.758	203.521	474.853	186.384	945.309	266.297	573.208	658.379	482.289	453.452	380.253	400.281
Cunene	80086.5	31474.2	51284.6	52420.9	52555.3	53819.4	4938.63	2387.89	800.331	1016.58	570.98	16754.9	3183.83	3518.08	7992.84	18702.4	20495.8	22267.6	23477
Cahama	10383.8	4204.93	7475.27	8117.31	7598.38	7425.5	455.534	502.617	101.881	245.993	154.743	1946.3	451.895	621.953	1182.09	2445.88	3019.97	3004.98	3052.89
Cuanhama	21318.5	7533.89	10936.4	10532.3	10984.2	11441.7	1109.64	598.749	259.596	192.79	146.362	3876.74	1001.14	774.94	1874.6	5728.72	5935.39	6609.25	7004.61
Curoca	8210.81	4525.43	9801.27	10702.6	10184.6	10277.2	786.379	309.806	37.6588	198.045	74.1023	2517.58	199.193	566.296	1240.03	1226.94	1591.7	1496.25	1574.36
Cuvelai	15943.3	6537.32	9798.8	9608.57	10282.3	10893.3	1383.22	286.324	150.649	102.364	33.3099	3921.23	602.7	534.442	1472.94	4037.26	4168.91	4901.15	5360.65
Namakunde	11257.4	4566.09	6658.88	6473.52	6912.23	7300.12	795.959	153.015	61.7365	69.649	21.6299	2654.69	374.402	408.033	1124.8	3053.19	3071.28	3745.61	3964.82
Ombadja	12972.6	4106.58	6613.99	6986.58	6593.7	6481.64	407.903	537.381	188.81	207.738	140.833	1838.34	554.493	612.415	1098.38	2210.45	2708.59	2510.39	2519.68
Huambo	34217.4	11169.7	26407.5	25251.3	24766.9	25094.6	2229.19	3536.03	1628.52	1453.98	453.527	4952.53	1833.79	1948.82	2425.83	4199.8	4200.28	5105.46	4417.42
Bailundo	7271.33	1994.17	4820.99	4453.62	4700.47	4445.45	321.046	695.536	247.328	337.833	110.375	803.252	304.821	424.93	459.738	652.186	648.166	999.282	708.624
Cala	4382.73	1337.65	3046.87	2983.16	2643.68	2836.79	206.905	416.229	211.821	150.563	53.8444	585.978	221.707	221.061	307.61	543.48	518.706	406.774	533.069
Catchiungo	2879.14	846.262	1953.81	1765.35	2172.68	1600.27	92.5049	445.516	185.345	211.794	48.3771	282.13	170.667	217.356	175.5	328.897	363.506	715.626	386.256
Ekunha	1497.72	577.951	1366.73	1315.9	1101.46	1261.85	91.2357	195.635	88.9851	74.762	31.888	232.238	110.795	102.652	131.876	259.573	243.639	166.484	219.666
Huambo	2887.53	655.333	1250.52	1187.71	1112.01	1106.27	92.6086	236.194	133.726	71.1722	31.2957	259.552	158.656	102.941	133.555	465.071	432.279	456.843	461.231
Londuimbale	2659.97	1096.73	2542.68	2503.52	2187.99	2659.64	332.675	215.337	89.1889	98.1044	28.0436	594.414	127.27	148.191	225.926	438.244	430.321	297.446	482.42
Longonjo	2437.46	1146.52	2691.36	2652.83	2432.94	2728.55	291.01	253.377	128.946	98.2963	26.1353	596.516	150.707	154.013	244.333	390.737	379.869	308.147	405.448
Mungo	3069.89	462.587	877.2	721.675	1069.86	669.423	29.1	236.335	127.591	80.5411	28.203	127.001	142.431	100.438	92.4553	261.111	238.239	742.748	262.108
Tchicala tcholoanga	4336.31	1212.69	2574.93	2441.47	2531.65	2266.27	208.75	516.497	295.423	167.022	54.0522	473.948	291.168	216.812	229.642	562.238	652.794	809.959	695.111
Tchindjenje	1081.21	725.773	2003.65	1981.7	1777.08	2040.04	178.223	141.668	43.6007	75.1654	22.9016	367.877	61.6282	117.708	178.241	119.148	116.866	83.5314	108.516
Ukuma	1714.07	1114.01	3278.8	3244.4	3037.1	3480.03	385.128	183.709	76.5672	88.7309	18.411	629.622	93.9418	142.724	246.949	179.114	175.89	118.615	154.975
Hula	81971.7	34375.3	71415.8	73288	69565.5	72613.2	6221.06	5013.91	1998.72	2173.67	841.527	18025.6	3082.7	4739.09	8507.25	11007.8	13307.1	11996.1	13733.8
Caconda	4989.6	2073.26	4539.12	4540.14	4071.45	4469.54	371.027	439.698	222.632	156.798	60.2682	1021.55	271.185	294.324	484.826	701.309	706.584	556.187	701.248
Caluquembe	4132.94	1170.31	2203.46	2220.8	2063.31	2023.97	111.605	290.11	120.432	108.009	61.6683	456.988	207.754	211.808	292.852	593.892	933.795	620.32	640.368
Chibia	5498.78	2054.89	4440.81	4617.4	4105.02	4360.21	294.662	374.319	86.431	189.204	98.6844	945.737	197.434	361.132	549.332	727.692	790.219	583.725	870.578
Chicomba	4283.39	1926.28	4069.65	4234.8	3603.02	3777.62	222.368	513.348	240.954	186.942	85.4522	812.503	288.924	343.869	480.109	578.099	667.786	490.64	519.554
Chipindo	3958.27	2278.41	5631.34	5518.39	5160.6	5492.71	357.348	495.521	203.875	214.364	77.2816	1100.39	202.672	374.572	599.837	412.756	401.926	374.256	438.714
Gambos	8560.76	4516.05	8535.01	9287.06	8448.85	8761.62	700.4	472.775	95.4907	259.267	118.018	2390.22	312.243	621.628	1188.69	1658.11	2215.93	1893.68	2262.85
Humpata	1163.07	280.075	497.355	500.597	442.686	472.601	30.5941	55.0269	21.8742	19.0276	14.1251	112.05	55.005	42.9669	69.8087	207.661	218.74	162.63	218.051
Jamba	12256.9	7857.53	16480.6	16290.5	15757.6	17170.2	1538	847.316	372.992	368.793	105.531	4423.82	519.537	968.333	1942.15	1429.39	1447.39	1411.71	1595.26
Kuvango	9306.61	4621.68	9822.18	9825.69	10436.6	10182	1053.74	693.572	314.749	303.169	75.6541	2621.72	341.041	595.498	1060.94	1080.13	1278.07	1478.75	1517.92
Lubango	3992.76	1163.72	2749.47	3018.81	2828.75	2791.62	235.061	192.431	58.133	96.1797	38.1185	574.168	116.418	181.379	291.145	372.552	378.016	297.234	392.442
Matala	9383.55	1993.43	3388.09	3573.08	3242.67	3549.94	369.164	206.406	108.833	70.7663	26.8058	1097.83	213.876	211.813	468.073	1426.75	1923.1	1759.77	2010.29
Quilengues	5261.51	2425.72	5855.84	6500.38	6173.48	6198.3	577.218	234.514	54.421	135.684	44.4085	1372.92	122.184	314.086	615.546	388.71	499.184	422.96	447.236
Tchipungo	9183.52	2013.92	3202.94	3160.37	3231.52	3362.97	359.872	198.873	97.8977	65.4634	35.5122	1095.7	234.422	217.682	463.944	1430.75	1846.38	1944.21	2119.26
Luanda	2539.44	243.048	422.536	388.271	389.229	365.081	52.064	109.07	69.4778	21.4375	18.1542	84.6616	89.7018	30.5799	37.6396	280.8	294.248	348.439	356.214
Cacuaco	572.319	78.7892	146.088	131.349	144.733	111.972	10.7494	44.7338	27.7257	10.8556	6.15247	21.2073	31.8416	13.9197	11.7334	57.5885	61.1148	93.4363	79.9188
Cazenga	35.561	0	0	0	0	0	0	0	0	0	0	0	0	0	0	0	0	0	0
Ingombota	14.049	0	0	0	0	0	0	0	0	0	0	0	0	0	0	0	0	0	0
Kilamba kiaxi	71.138	6.30671	11.9343	12.0063	13.5276	16.3242	4.77612	0.394731	0.12752	0.282145	0.0149341	5.18679	0.159037	0.337519	0.618715	2.75056	3.05611	5.40735	8.01405
Maianga	27.245	0	0	0	0	0	0	0	0	0	0	0	0	0	0	0	0	0	0
Rangel	6.639	0	0	0	0	0	0	0	0	0	0	0	0	0	0	0	0	0	0
Samba	336.716	18.233	35.94	34.7034	35.5813	42.372	11.0272	4.59105	2.47616	1.3389	0.775989	11.1923	3.25229	1.51266	2.22799	22.5172	24.4595	25.1426	40.0412
Sambizanga	13.462	0	0	0	0	0	0	0	0	0	0	0	0	0	0	0	0	0	0
Viana	1462.31	139.719	228.573	210.213	195.387	194.413	25.5113	59.35	39.1485	8.96078	11.2407	47.0752	54.4488	14.8101	23.0595	197.944	205.617	224.453	228.24
Lunda norte	109753	36349.9	106241	104940	104614	106622	7379.98	6974.41	973.167	4312.23	1689.02	17972.2	1885.64	6430.29	9912.03	6270.24	6745.2	7452.7	7927.83
Cambulo	9789.83	169.151	504.055	512.289	461.014	476.99	6.93801	13.315	2.49568	6.49843	4.32092	15.2547	3.79269	8.37986	9.72186	45.2957	100.89	48.951	45.2449
Capenda	9946.91	7448.09	21461.2	20924.6	24131.4	22374	1720.27	808.017	78.0892	549.22	180.708	4219.33	136.137	1030.5	2058.8	495.126	637.832	815.93	692.482
Caungula	11373.1	2452.76	6765.98	6765.72	7889.62	7192.43	702.498	275.947	34.7514	184.246	56.95	1407.6	101.751	327.944	614.003	626.495	523.531	1324.03	777.843
Chitato	11643.5	4300.59	11949.2	11977.2	10853.6	11689.5	817.677	1075.61	268.186	589.007	218.414	1872.79	493.058	839.408	1092.97	992.624	1031.1	1000.19	1050.67
Cuango	6621.84	3931.58	11767.5	11316.8	11237.8	12167.4	1021.48	621.51	58.7578	407.157	155.596	2127.92	146.076	615.893	1039.88	732.161	677.754	760.542	1009.82
Cuilo	10280.7	1649.07	5110.58	5017.34	5059.66	5459.35	552.734	203.638	51.4858	112.94	39.2122	947.607	118.69	188.65	392.387	853.345	793.037	1129.94	1039
Lubalo	14601	4671.72	12792.2	12699.8	14319.5	13346.2	1058.74	504.667	52.5888	339.397	112.68	2616.4	138.027	649.049	1265.96	653.279	684.773	812.705	778.03
Lucapa	18694.5	4639.12	13724.2	13776.8	12106.9	13118.9	783.069	1386.7	302.877	807.63	276.19	1907.95	495.834	1023.33	1209.89	1067.45	1108.56	1197.21	1543.7
X muteba	16801.2	7087.87	22166.6	21949.2	18555	20797.3	716.568	2085.02	123.936	1316.13	644.948	2857.36	252.272	1747.13	2228.42	804.459	1187.72	363.21	991.032
Lunda sul	78821	27783.9	76964.2	75727	78894.4	77433.5	4937.81	4442.34	668.603	2660.89	1112.85	13741.9	1443.94	4442.23	7685.64	6119.03	7379.66	6890.88	8238.62
Cacolo	12370.4	8685.43	25440.4	25086.7	28552.1	26586.3	1919.09	773.748	44.9356	536.578	192.235	4943.38	130.552	1134.04	2474.04	851.231	963.247	1004.51	1099.88
Dala	14886.9	7009.88	19729.7	19069.9	19971.2	19088.5	871.825	1511.91	151.304	924.545	436.062	3201.03	318.665	1373.5	2114.53	1723.93	2457.75	2144.99	2559.51
Muconda	27898.9	8059.31	21380.9	21147.4	20375.1	21680	1534.69	1212.91	273.765	664.881	274.259	3814.71	600.663	1181.59	2023.11	1851.55	1885.23	1867.31	2265.42
Saurimo	23664.8	4029.25	10413.2	10423.1	9996.01	10078.8	612.207	943.774	198.599	534.885	210.29	1782.78	394.061	753.109	1073.96	1692.32	2073.44	1874.08	2313.81
Malanje	84359.6	27144.7	75649.5	74566.2	81446.6	79690.4	8160.96	4118.89	800.331	2480.52	838.045	15415.9	1360.1	3842.33	6512.63	4791.99	5439.32	6796.98	6406.72
Cacuzo	6474.99	1062.48	2725.9	2453.1	2600.43	2546.07	149.429	328.773	86.8071	172.205	69.7609	440.54	122.694	223.365	275.421	377.432	491.511	661.138	477.687
Calandula	7576.26	2894.7	7804.76	7471.63	8072.42	7681.89	597.756	719.284	180.853	380.112	158.319	1325.35	323.576	526.493	717.263	1001.28	1125.34	1449.67	1143.19
Cambundi catembo	6970.82	982.486	2622.77	2614.85	3170.27	2869.3	356.711	110.28	31.3902	63.8633	15.0268	614.948	46.2091	109.408	211.37	178.207	184.899	418.887	295.083
Cangandala	6189.57	3598.77	8478.4	8170.6	10560.6	9920.31	1612.89	171.714	57.2434	127.715	13.2445	2516.9	108.825	293.734	677.427	590.108	651.926	918.446	912.444
Caombo	5645.47	1464.65	3744.29	3711	4141.53	4182.82	576.092	137.626	38.5822	82.0733	16.9709	919.929	70.3363	163.427	310.469	226.808	273.814	247.349	280.682
Cuaba nzogo	3354.97	2001.45	5349.69	5414.19	6019.03	6238.5	1013.91	125.428	42.7618	81.4457	1.22012	1390	77.6622	161.936	370.57	349.654	415.708	378.049	532.12
Cunda dia baza	3389.24	31.114	83.431	82.3614	90.3723	86.7531	7.26565	3.94187	1.29035	1.97632	0.675198	17.2476	1.62017	4.0619	8.16268	5.69659	5.38427	6.72599	6.69061
Luquembo	11054.1	4523.19	10061.4	9931.24	11926.7	11309.6	1556.58	308.605	110.913	189.267	8.42563	2953.05	201.563	438.671	927.568	752.019	792.434	1073.18	1033.74
Malanje	2405.38	389.308	730.219	650.312	618.2	644.224	62.0985	147.607	68.456	54.785	24.3664	145.132	100.121	69.6264	73.8134	384.52	407.71	419.894	515.781
Marimba	6050.65	947.588	2752.55	2734.83	2679.67	2838.86	260.856	174.316	54.2999	91.3859	28.6305	497.289	81.0129	139.846	229.019	192.481	192.615	188.093	195.919
Massango	8166.74	4444.39	15209	15278.3	16783	15949	1351.33	611.453	70.8267	420.304	120.322	2519.87	129.403	620.739	1172.02	441.169	461.723	683.816	631.782
Mucari	2159.16	164.352	351.573	343.831	425.689	419.417	83.644	15.7893	7.58556	7.21463	0.989076	111.029	14.2528	13.1998	25.7275	99.6355	119.092	172.791	162.814
Quela	4898.34	68.432	172.186	168.98	174.475	176.189	20.9852	16.9592	4.32661	9.73039	2.90223	34.2493	7.35421	12.6045	14.1799	21.3083	20.6237	19.8734	21.9073
Quirima	10024	4571.81	15563.3	15541	14184.2	14827.5	511.41	1247.11	44.9955	798.439	403.681	1930.38	75.4697	1065.22	1499.63	171.664	296.537	159.079	196.88
Moxico	200179	112221	307618	304623	318188	314454	20491.4	13649.8	1949.15	8105.75	3594.89	58857	4749.38	16277.6	32046.7	19560.2	20922	22028.2	24912.1
Alto zambeze	46825.3	28696.5	90073.3	90060.2	95651.8	91825.7	5505.92	3749.35	337.102	2336.39	1075.86	15067.3	737.491	4303.04	8573.25	3096.86	3151.28	3018.59	4271.45
Camanongue	2608.49	1743.55	4506.56	4346.58	4357.66	4348.83	253.305	410.682	98.0151	229.988	82.6788	793.857	138.901	336.521	473.275	333.591	385.726	388.602	414.008
Cameia	7372.37	314.431	718.158	608.891	668.222	655.286	27.7679	90.4873	20.1769	49.1708	21.1396	115.446	38.1735	74.5496	86.0926	137.389	142.527	156.849	207.551
Lua	2894.63	1805.63	5206.45	4932.61	5103.6	4943.41	206.983	469.758	76.6567	274.597	118.504	784.145	102.15	383.078	535.701	250.891	331.281	282.643	367.761
Luau	3709.15	1552.79	4028.01	4073	3901.33	4155.47	276.665	163.292	26.8632	98.641	37.7883	721.378	63.2875	201.412	366.934	173.099	168.83	167.291	186.784
Lucano	12737.8	1386.11	3289.41	3044.74	3102.15	3104.04	164.878	345.471	119.043	146.313	80.1144	565.925	165.69	250.316	362.05	638.498	556.096	577.083	733.122
Luchazes	43625.5	24857.4	62218.8	62645.1	64218.5	65181.7	5004.2	2037.48	359.258	1191.88	486.342	13817.3	1159.59	3053.52	6815.96	4936.26	5201.25	5561.46	5468.73
Lumbala nguimbo	40757.1	24330.4	56090	54275.9	57396.3	56710.3	3567.36	2942.31	513.308	1624.23	804.773	12337.7	1412.67	3684.61	6884.85	6344.48	6958.79	7661.98	8915.83
Moxico	39648.9	27534.1	81487.5	80636.3	83788.9	83529.1	5484.35	3440.96	398.728	2154.54	887.694	14653.9	931.435	3990.59	7948.56	3649.12	4026.18	4213.73	4346.82
Namibe	61346.2	23742.4	48717.6	50652.9	47807.8	48325.8	2479.9	2859.03	506.323	1438.88	913.825	10752.2	2196.43	3776.39	7009.97	8332.21	9377.85	8724.18	8531.69
Bibala	8700.93	6382.95	14985.6	15617.5	14474.5	14795.5	729.666	918.144	116.093	521.654	280.398	2952.48	374.635	1140.6	1913.87	1015.04	1222.9	1011.58	1076.16
Camacuio	7957.88	3283.95	5905.71	6156.78	5672.97	5865.49	317.279	355.985	64.1564	184.388	107.441	1524.3	284.28	519.854	954.636	1145.68	1382.08	1150.94	1327.05
Namibe	9154.96	2517.38	4454.96	4567.48	4426.05	4542.08	291.948	203.17	51.9916	87.2691	63.9089	1214.77	269.436	319.16	712.826	1310.08	1440.48	1395.5	1378.52
Tombwa	19153.3	4244.16	8291.18	8394.89	8290.06	7940.05	291.067	639.478	112.095	316.158	211.225	1693.54	467.035	791.702	1290.31	1554.36	1589	1685.25	1508.79
Virei	16379.1	7313.97	15080.1	15916.3	14944.2	15182.7	849.937	742.253	161.988	329.413	250.852	3367.13	801.042	1005.07	2138.32	3307.05	3743.39	3480.91	3241.17
Uge	64465	29304.3	92621.4	92926.4	98817.1	95708.6	8970.93	5880.7	1084.03	3721.77	1074.9	15513.9	1739	4807.79	7231.2	5251.78	6919.69	9877.96	6550.91
Alto cauale	3158.55	2354.99	6702.25	6704.71	7300.64	6678.08	469.483	493.288	65.4166	318.127	109.744	1141.43	132.869	449.303	630.581	302.505	324.883	438.871	324.122
Ambuila	4999.76	2704.06	9493.58	9533.92	9652.4	10078.1	1076.82	492.112	148.616	270.097	73.4003	1541.58	181.543	356.181	623.81	448.525	504.506	841.708	596.254
Bembe	5900.81	1575.79	4932.63	4969.19	5048.78	4932.41	472.405	471.797	192.048	201.785	77.9643	746.158	229.681	251.615	347.234	477.069	648.41	1018.54	446.607
Buengas	2965.81	2251.45	7352.89	7446.03	7929.69	7432.67	673.245	593.467	72.3826	419.616	101.468	1143.63	95.1536	453.65	558.113	244.298	290.783	335.253	293.707
Bungo	2230.32	1049.14	2735.87	2668.86	2879.34	2677.82	175.935	233.683	39.2776	136.201	58.2039	476.099	83.6161	206.09	282.983	274.482	368.788	530.97	323.128
Damba	7171.76	2164.96	5836.25	5755.26	6332.04	5732.65	483.839	586.45	135.251	334.265	116.934	977.243	248.676	413.217	524.189	963.01	1272.86	2178.46	1166.24
Maquela do zombo	7745.17	3768.28	10971.3	11010.8	12352	11207.1	979.488	742.888	112.398	485.543	144.946	1930.07	255.21	628.682	952.077	1063.82	1293.78	1820.15	1311.75
Milunga	6319.03	3284.8	11690.4	11710.3	12571.4	12610	1282.95	363.825	22.5197	288.664	52.6416	2014.57	43.7332	406.504	819.075	223.858	234.623	305.382	423.25
Mucaba	1383.87	759.871	2376.63	2377.79	2571.6	2435.61	261.021	201.937	51.5728	119.181	31.1835	386.997	68.091	135.587	168.834	147.503	215.749	357.919	163.856
Negage	2089.26	376.88	1075.78	1039.46	1102.02	1047.81	79.4666	107.306	22.0256	60.6746	24.6056	168.747	37.6312	75.5101	94.8272	135.145	172.098	254.899	163.842
Puri	1190.58	791.661	2127.64	2020.23	2198.22	2023.32	107.178	211.19	38.5144	120.091	52.5843	326.758	77.2022	170.52	217.023	176.635	204.296	293.094	198.572
Quimbele	6795.17	1836.32	6785.28	6767.57	7269.32	7167.63	672.053	290.008	11.5515	228.058	50.3985	1077.47	16.7484	271.8	469.549	85.5498	97.0581	128.654	139.06
Quitexe	3561.13	909.239	3339.99	3377.83	3273.18	3578.77	384.324	145.668	21.8923	102.234	21.541	545.535	25.1721	121.001	217.126	84.8737	104.671	133.892	157.592
Sanza pombo	4990.61	4083.97	12447.5	12648.5	13398	12960.9	1187.68	674.388	79.0246	472.01	123.354	2223.69	145.767	677.704	1036.04	329.613	382.945	467.201	409.193
Songo	2564.94	1231.75	4207.8	4299.7	4377.01	4563.08	599.262	243.934	64.9534	148.144	30.8374	721.03	88.7828	168.214	252.795	266.415	728.847	708.931	391.974
Uge	1398.23	161.166	545.702	596.203	561.388	582.719	65.7798	28.7611	6.58622	17.0812	5.09368	92.8397	9.12678	22.2109	36.9404	28.4714	75.3887	64.0332	41.7508
Zaire	38558.7	14487.4	45610.4	45834.7	45897	45860.9	3719.28	3464.9	918.156	1842.65	704.095	7041.7	1322.37	2478.21	3638.1	3237.39	4589.47	5854.38	3466.94
Cuimba	3675.34	857.654	2909.11	2903.12	3080.3	2841.95	240.209	307.078	94.1227	157.902	55.0534	389.611	108.688	161.134	197.441	278.129	1355.99	813.277	406.031
Mbanza congo	6126.29	243.672	700.567	720.937	693.415	670.911	69.0579	98.485	49.0634	34.9703	14.4513	102.401	54.1477	40.2111	46.7073	88.7357	153.046	177.839	73.2331
Noqui	5725.94	2709.66	7857.57	7912.24	7778.43	7828.72	638.17	666.016	175.545	353.348	137.123	1275.64	281.809	480.816	669.811	736.558	784.652	1188.27	748.139
N zeto	9197.99	4722.06	15077.6	15259.6	15108.3	15215.5	1229.27	1090.31	264.785	602.563	222.961	2300.56	400.131	826.695	1192.98	902.948	1001.83	1339.9	970.865
Soyo	5098.01	2069.33	6519.72	6326.59	6516.62	6440.12	398.482	477.734	110.704	256.048	110.981	981.532	138.025	368.718	580.142	300.699	334.004	544.024	346.938
Tomboco	8735.16	3885.05	12545.8	12712.2	12719.9	12863.7	1144.09	825.279	223.935	437.819	163.525	1991.95	339.571	600.634	951.024	930.318	959.95	1791.07	921.732
Democratic republic of the congo	502323	307886	883232	853729	874663	883059	59232.6	60295.3	11167.6	35820.3	13307.4	148163	16718.5	53006.8	82053.7	43352.2	54365.4	52122.6	50857.6
Haut-lomami	107882	47834.8	130133	126488	129547	127728	8414.29	10887.4	2288.33	6226.76	2372.36	21693.5	3791.85	8778.34	12365.8	11735.4	14017.6	13922.3	13617.6
Bukama	16710.2	8623.47	24640.7	24294.6	25878	24938.1	1542.92	1325.41	239.29	792.744	293.38	3811.68	408.855	1222.84	1996.67	1476.03	1944.97	2277.38	1934.5
Kabongo	20240.2	7421.82	20078.4	19038	19271.2	18724.3	1040.31	2391.53	503.771	1354.53	533.226	2973.85	770.707	1714.88	1957.84	2096.19	3130.1	2619.94	2434.37
Kamina	41469.4	17753	47638.1	46009.5	47919.1	47382.9	3318.71	3568.76	715.926	2062.5	790.336	8534.8	1395.29	3062.53	4750.72	4955.78	5201.51	5961.39	5544.91
Kaniama	13576.6	3829.73	9762.23	9314.59	8537	9020.06	721.266	1461.12	432.78	775.69	252.65	1518.26	601.433	853.235	853.592	1694.44	1786.3	1394.19	1941.75
Malemba nkulu	15885.4	10206.9	28013.4	27831.1	27941.6	27662.4	1791.09	2140.62	396.559	1241.3	502.764	4854.87	615.557	1924.86	2806.95	1512.99	1954.7	1669.44	1762.06
Haut-shaba	120645	87391	241650	230856	241672	245710	16129.1	12573	2297.15	7558.35	2717.48	43976.7	3157.41	13336.3	23417.2	7688.79	10156.4	10022.9	9316.56
Kambove likasi	21838.7	16676.9	49437.3	48461.2	49251.2	50090.7	2393.44	2246.1	297.876	1408.88	539.349	6769.07	358.636	2241.29	3833.7	1098.67	1905.69	1899.15	1740.37
Kasenga	23276.2	15756.5	41501.9	39342.5	42190.6	43935.4	3795.2	1362.21	284.053	861.24	216.912	9175.71	479.899	1957.67	4136.06	1304.38	1781.14	1559.97	1537.38
Kipushi	9072.24	6572.61	17234.8	16436.2	17170.6	17045.6	1294.46	1482.52	542.534	751.503	188.484	3283.03	570.56	1078.12	1637.37	1116.44	1413.04	1583.61	1330.94
Mitwaba	24116.4	15256.8	40570	37914.1	40022.2	40522.5	2524.31	2570.35	306.151	1587.08	677.121	7533.79	612.337	2744.07	4360.67	1826.75	2021.27	2049.31	2013.82
Pweto	21221.7	15191.6	41851.8	39756.8	41159	42139.9	2681.46	2392.32	374.099	1437.35	580.862	7658.88	615.152	2573.39	4338.74	1401.42	1808.67	1647.95	1593.34
Sakania	21120.1	17936.6	51054	48944.8	51878.6	51975.6	3440.25	2519.48	492.437	1512.29	514.746	9556.24	520.827	2741.81	5110.65	941.137	1226.57	1282.91	1100.72
Kolwezi	44026	33931	101388	101739	102112	104031	6677.85	4389.47	550.677	2874.28	964.515	16789.7	800.817	4802.21	8822.55	2232.9	2876.31	2778.21	2837.09
Lubudi	18782.6	13915.7	40415	39974.5	42122.9	41050.1	2061.04	1778.77	167.65	1150.11	461.015	5756.24	271.261	1907.5	3270.77	1072.98	1472.08	1624.29	1475.46
Mutshatasha kolwezi	25243.4	20015.3	60973.3	61764.2	59989.5	62980.4	4616.81	2610.7	383.027	1724.18	503.5	11033.5	529.556	2894.71	5551.78	1159.92	1404.24	1153.92	1361.63
Lualaba	79233	44471.5	127521	125976	130930	124323	6987.03	10161.7	1671.91	6020.93	2468.88	20069.5	3031.29	8491.11	12400	8660.89	11160.4	12461.9	9823.73
Dilolo	26186.7	19826.8	56778.4	56456	58708.8	56442	3182.25	3516.95	417.252	2202.89	896.81	9697.52	791.374	3520.67	5810.43	2141.36	2542.54	2592.88	2532.77
Kapanga	24786.8	11302.2	32913.1	33183.7	33827.9	31645.8	1899.51	3163.74	633.894	1807.98	721.873	4790.3	1010.29	2287.8	2913.67	3193.22	4853.13	5132.72	3797.93
Sandoa	28259.5	13342.6	37829.7	36336.5	38392.9	36234.8	1905.28	3481.03	620.763	2010.07	850.196	5581.71	1229.63	2682.64	3675.88	3326.31	3764.77	4736.3	3493.03
Lubumbashi	869.698	102.613	160.023	152.987	151.451	140.157	16.0246	35.7043	22.7163	7.04595	5.94207	38.1106	33.9186	12.0803	18.3349	137.154	176.485	202.313	171.293
Lubumbashi	869.698	102.613	160.023	152.987	151.451	140.157	16.0246	35.7043	22.7163	7.04595	5.94207	38.1106	33.9186	12.0803	18.3349	137.154	176.485	202.313	171.293
Maniema	19037.9	13109.4	47408.3	43687.4	44917.6	46043.4	2728.94	4091.87	651.659	2488.48	951.738	5924.37	762.161	2731.18	3686.83	1302.01	1431.27	1198.71	1258.42
Kabambare	19037.9	13109.4	47408.3	43687.4	44917.6	46043.4	2728.94	4091.87	651.659	2488.48	951.738	5924.37	762.161	2731.18	3686.83	1302.01	1431.27	1198.71	1258.42
Sud-kivu	11656.3	4942.74	14674	15947.3	13293.8	15329.2	2012.47	1358.2	238.233	908.639	211.333	2627.71	269.172	979.661	1064.23	506.935	1083.75	491.708	1020.19
Fizi	11656.3	4942.74	14674	15947.3	13293.8	15329.2	2012.47	1358.2	238.233	908.639	211.333	2627.71	269.172	979.661	1064.23	506.935	1083.75	491.708	1020.19
Tanganika	118973	76102.7	220298	208883	212039	219756	16266.8	16798	3446.92	9735.85	3615.19	37043.7	4871.87	13875.9	20278.8	11088.1	13463.2	11044.5	12812.7
Kabalo	14312.6	8352.17	22706.8	21778.5	22609.1	22540.1	1529.75	1693.9	400.133	894.167	399.597	3973.51	700.046	1431.23	2242.59	1967.76	1911.71	2049.64	2145.36
Kalemie	20465.8	13168.6	38738	36557.2	36602.5	40017.9	3852.99	2573.76	412.243	1703.23	458.285	7077.87	522.467	2269.94	3293.29	1282.23	1563.18	1269.44	1946.33
Kongolo	14041.3	8637.52	24080.9	22741	22064.3	23534.3	2045.95	2588.9	882.86	1313.49	392.556	3909.75	1127.09	1627.9	1967.75	1968.74	2157.17	1630.38	1938.96
Manono	32415.9	24896.5	75534.4	70501.2	74344.5	74674	4042.08	4900.92	562.654	2943.65	1394.61	11922.1	878.846	4636.91	7449.18	2181.16	2550.97	2315.83	2472.25
Moba	22465.9	10036	25655.1	26651.6	24476.2	26504.7	2720.64	1869.56	526.429	1007.14	335.995	5268.45	755.287	1595.25	2412.18	2154.26	3820.32	2128.84	2687.75
Nyunzu	15271	11012	33582.8	30653.3	31942.2	32484.9	2075.44	3170.92	662.6	1874.17	634.143	4892.07	888.14	2314.69	2913.78	1533.95	1459.81	1650.35	1622.11
Malawi	96352.9	36035.9	81332.1	78504.9	70878.6	77298	4926.38	8936.75	2868.57	4173.6	1894.58	15097.9	5100.6	6685.88	9127.19	14318	14820.2	10302.1	13531.3
Central	36811.4	9789.13	20320.6	20283.3	18746.7	19610.3	1227.16	1929.8	709.658	775.888	444.249	4308.03	1393.74	1556.81	2522.07	5106.49	5430.58	3785.04	4693.21
Dedza	3952.3	1081.32	2291.42	2220.44	2095.08	2134.39	117.265	273.421	95.2731	115.756	62.3927	429.066	167.757	203.836	279.583	586.739	578.48	385.645	527.499
Dowa	3102.36	344.811	536.426	505.981	415.09	454.941	24.4809	105.208	51.9667	26.8061	26.4348	99.9527	117.777	51.6875	74.72	473.06	497.031	320.937	418.009
Kasungu	8114.8	2416.93	4676.03	4776.71	4545.25	4858.6	397.028	213.632	76.0949	93.2182	44.3187	1323.14	174.898	297.848	619.436	900.903	958.533	785.118	873.992
Lilongwe	6324.06	1106.71	2411.25	2436.19	2206.19	2293.29	166.673	283.438	134.552	92.4456	56.4404	458.228	223.927	166.642	256.693	691.679	802.843	563.476	579.582
Mchinji	3172.97	463.93	965.854	915.258	904.709	863.069	59.7486	161.833	84.0591	45.7749	31.9985	166.104	124.394	74.1032	98.6014	402.445	420.864	330.098	284.235
Nkhotakota	4699.94	2452.08	5870.19	6020.29	5495.43	5791.72	305.586	383.449	59.129	223.455	100.865	1163.37	139.804	430.263	717.902	499.75	534.705	390.276	529.981
Ntcheu	3301.93	950.948	1674.34	1534.59	1386.47	1457.94	63.9146	278.793	117.482	95.4664	65.8454	298.616	252.758	170.188	227.944	845.942	860.63	514.134	772.764
Ntchisi	1742.88	493.002	1048.39	1043.92	957.863	993.985	50.0376	103.995	33.3175	44.0481	26.6296	199.263	76.221	84.5324	132.586	294.566	304.619	199.968	284.268
Salima	2400.11	479.405	846.666	829.939	740.597	762.395	42.4243	126.026	57.7841	38.9178	29.3243	170.291	116.201	77.7069	114.603	411.412	472.873	295.392	422.879
North	27530	14812.1	36414.1	36895.2	32103.5	35551	2507.72	3365.15	885.63	1779.26	700.268	6782.07	1486.94	2695.08	3841	4096.26	4741.78	3089.63	4249.07
Chitipa	4132.27	2105.31	4399.76	4499.4	4065.04	4282.92	300.45	416.265	127.491	201.881	86.8931	952.549	252.558	365.327	533.892	759.22	864.196	634.563	816.525
Karonga	4004.45	2385.13	5606.16	5951.92	5632.91	5492.97	332.468	445.194	88.0891	251.341	105.763	1111.72	157.896	450.752	663.881	415.175	594.338	387.599	448.026
Mzimba	10480.3	4150.76	9023.73	8906.3	7880.76	8399.75	466.643	1086.93	415.65	441.182	230.099	1646.39	722.836	727.208	1051.56	2064.58	2262.78	1560.06	1994.19
Nkhata bay	4082.97	3345.49	10136	10134.4	8045.93	10278.4	969.703	827.696	140.772	550.565	136.36	1788.52	121.019	613.288	821.742	245.718	307.791	135.702	367.728
Rumphi	4830.07	2825.44	7248.43	7403.17	6478.86	7096.93	438.454	589.066	113.628	334.287	141.152	1282.89	232.631	538.504	769.928	611.568	712.67	371.702	622.595
South	32011.4	11434.6	24597.5	21326.4	20028.4	22136.7	1191.5	3641.8	1273.28	1618.46	750.059	4007.8	2219.92	2433.99	2764.11	5115.2	4647.85	3427.42	4589.01
Balaka	2157.57	272.163	426.124	381.422	350.551	349.073	17.6606	93.9959	49.8586	20.0745	24.0629	71.8211	105.226	38.0608	56.2967	471.346	474.683	298.808	382.572
Chikwawa	5110.24	2289.35	4842.84	4201.86	3773.05	4208.43	186.382	818.868	263.77	397.354	157.744	738.851	431.281	561.937	556.252	759.015	619.184	401.231	725.132
Chiradzulu	773.653	154.837	234.231	152.134	116.397	170.421	2.9755	66.2766	33.7506	15.0615	17.4645	24.0977	76.9361	24.6969	28.6723	226.742	159.242	57.9355	156.108
Machinga	3285.16	727.306	1612.92	1530.86	1649.08	1491.12	79.0564	200.223	60.8511	90.0852	49.2864	276.542	117.73	141.42	190.716	458.224	472.998	574.047	482.112
Mangochi	6670.97	2710.9	6648.47	6434.27	6757.47	6266.06	302.353	683.169	205.967	315.848	161.354	1105.64	338.117	519.363	746.175	954.773	1069.68	997.48	933.07
Mulanje	2036.04	857.3	2019.03	1546.3	1380.12	2014.25	196.415	200.815	58.6898	105.136	36.9886	396.764	105.813	159.29	194.786	282.615	172.218	94.8638	241.864
Mwanza	2190.44	1362.74	2836.69	2163.03	1920.49	2291.41	76.0128	619.79	248.153	266.421	105.215	339.664	373.591	359.028	289.664	367.046	276.89	192.196	282.87
Nsanje	1938.94	840.072	1808.86	1841.66	1506.78	1672.75	97.7961	233.516	65.4056	120.182	47.928	326.481	109.57	189.392	214.152	230.569	246.64	147.929	236.877
Phalombe	1464.02	175.473	430.244	385.659	335.903	420.616	35.9446	45.4256	14.7133	21.0506	9.66179	76.435	28.0774	29.3152	41.3697	158.694	161.527	103.532	155.683
Thyolo	1694.87	1215.82	2318.23	1580.82	1221.92	2129.67	154.134	341.986	125.071	155.994	60.9216	469.773	214.04	253.434	278.304	240.321	151.207	68.4865	258.089
Zomba	2630.13	394.069	720.131	616.058	611.135	614.058	33.9449	139.195	52.3845	52.0329	34.7771	112.347	122.729	71.8449	86.3237	519.162	492.269	322.941	407.778
Blantyre	2059.41	434.614	699.723	492.296	405.522	508.835	8.82601	198.543	94.6685	59.2202	44.6547	69.3875	196.812	86.2096	81.4042	446.689	351.317	167.975	326.858
Mozambique	790065	435032	984016	947030	938261	949906	57268	91242.4	23958.1	47526.8	19757.6	194150	39417.9	83146.8	118145	95314	103622	104696	110700
Cabo delgado	81191.7	58242.6	146094	144427	139120	137192	5317.51	14207.7	2626.72	8010.07	3570.91	24001.9	3783.94	13104.6	17335.5	6948.03	8561.1	8228.13	8065.65
Ancuabe	5154.66	3961.03	9930.42	9883.84	9845.06	9500.52	490.035	919.405	242.223	487.161	190.02	1781.86	268.389	792.401	1117.29	430.055	604.796	591.497	546.187
Balama	5682.86	3706.51	8001.23	8157.2	7887.6	7938.49	521.25	583.215	184.6	279.729	118.886	1815.65	275.732	608.509	1005.1	639.555	831.937	805.951	801.104
Chiure	5555.16	3376.68	7666.57	7826.18	7333.21	7011.12	264.629	918.628	263.333	449.581	205.714	1290.86	382.301	756.74	945.966	692.465	962.225	840.917	752.19
Cidade de pemba	105.225	10.4629	14.8738	13.936	12.9164	12.4821	0.851702	3.22444	1.92261	0.633299	0.66853	3.19477	3.68077	1.37458	2.20286	11.1541	12.0181	12.6252	12.7667
Ibo	68.98	6.55589	18.2631	19.1057	17.1179	17.4436	0.596432	1.41603	0.142542	0.933631	0.339853	2.86399	0.183194	1.44905	2.05626	0.250295	0.315591	0.285753	0.280106
Macomia	4410.36	3179.62	9200.18	9023.56	8169.47	8254.78	219.602	1164.32	202.569	685.674	276.074	1135.14	223.699	870.132	949.214	297.795	333.238	279.66	312.721
Mecufi	1273.84	717.095	1745.04	1723.22	1669.61	1637.31	68.7902	176.235	50.3893	86.8647	38.9811	295.413	72.2988	145.255	203.701	163.037	168.964	179.394	176.812
Meluco	6006.53	5203.55	14217.1	14084.9	13814.7	13743.8	517.727	990.876	98.339	587.494	305.042	2341.36	123.659	1075.83	1662.12	213.62	255.964	261.87	268.286
Mocimboa da praia	3627.94	2688.29	6886.75	6774.64	6307.03	6453.27	226.961	660.071	97.8416	390.878	171.351	1105.3	141.322	625.485	815.446	272.708	315.509	302.5	336.708
Montepuez	18498	13623.8	32025.4	31575.4	30937.5	30195.7	965.226	2791.31	398.169	1558.34	834.803	5521.63	867.387	3018.3	4214.08	1744.69	2053.96	1958.87	1896.74
Mueda	11730.1	9281.13	24059.6	24025.4	23107.1	22581.9	870.247	2346.76	325.119	1409.81	611.824	3772.98	476.657	2208.48	2819.97	857.193	1086.31	1003.67	1011.18
Muidumbe	2188.27	1642.85	4568.93	4269.07	4410.42	4348.62	238.097	458.304	122.445	252.977	82.8822	731.342	115.21	342.444	453.213	142.493	179.43	197.742	187.619
Namuno	6203.31	3379.19	6963.09	6624.82	6631.75	6280.72	249.489	930.151	285.42	446.307	198.424	1245.97	443.425	770.748	917.472	905.911	1064.57	1150.22	1060.63
Nangade	3111.11	2407.34	6559.85	6340.47	6182.19	6068.1	222.276	713.915	121.138	431.952	160.825	964.31	115.565	606.43	719.887	118.768	152.536	164.176	158.23
Palma	3705.97	2423.35	6540.11	6578.33	6129.29	6402.35	345.24	483.01	84.2005	289.744	109.065	1155.47	92.7609	469.661	704.157	195.735	262.193	233.409	268.471
Pemba	1657.14	1053.31	2987.69	2885.29	2700.44	2726.4	77.0456	338.081	52.9866	197.917	87.1765	392.406	70.2361	270.389	320.284	135.123	141.227	137.631	151.503
Quissanga	2212.25	1581.9	4708.46	4621.61	3964.27	4018.69	39.4496	728.786	95.8823	454.07	178.834	446.135	111.436	540.972	483.331	127.481	135.902	107.707	124.238
Gaza	75020.2	28814.2	46934.1	44908.2	47097	45324	2471.99	4060.3	1207.46	1744.54	1108.3	12280.4	3885.97	4632.41	7998.1	16349.2	17506.7	20601.6	19604.5
Bilene	2127.4	394.127	861.544	840.171	821.833	798.312	45.054	108.045	31.4779	54.4991	22.0682	153.202	58.4622	82.9	99.2899	156.632	158.367	176.174	173.427
Chicualacuala	18092.7	5957.18	8410.32	8171.88	8766.93	8388.66	506.014	522	165.98	179.693	176.327	2634.76	879.227	746.27	1691.99	5034.64	5535.43	6532.51	6365.89
Chokwe	2463.48	475.248	809.404	680.14	784.265	741.289	39.1067	106.781	41.3394	40.6442	24.7973	181.314	86.1033	87.1057	120.268	255.88	248.865	329.7	283.674
Cidade de xai-xai	136.601	10.4018	15.8479	15.2155	15.2065	14.9613	0.868893	1.745	0.680226	0.617818	0.44696	4.23171	1.72901	1.71241	2.70431	7.8379	9.50025	12.5194	16.0743
Guija	4129.58	2069.91	3757.24	3339.25	3533.73	3313.8	75.1952	517.09	150.322	234.224	132.544	680.552	318.626	482.117	588.194	689.864	675.487	738.329	707.065
Mabalane	8903	4673.86	7621.23	7403.67	7603.75	7067.4	218.295	768.352	230.929	314.348	223.074	1735.42	704.904	862.987	1369.43	1963.97	2132.94	2465.95	2155.59
Massangena	7592.07	2912.4	4370.91	4460.42	4822.02	4707.55	486.973	148.666	57.0445	58.4002	33.2217	1612.54	294.63	273.691	728.171	2244.45	2530.43	3133.71	2995.95
Massingir	5583.43	1792.03	2727.62	2540.18	2736.24	2568.95	115.012	271.48	93.6561	91.5745	86.2496	677.281	335.612	274.596	503.671	1398.8	1439.05	1677.06	1565.86
Xai-xai	1861.86	298.698	557.718	515.583	525.676	504.459	29.9918	83.0611	27.4559	40.0532	15.552	111.333	49.8917	65.535	71.8591	121.728	122.153	140.369	149.636
Chibuto	5291.79	2581.28	5239.86	4804.89	4766.35	4778.1	190.329	650.908	162.329	338.728	149.85	976.253	289.979	603.995	709.965	609.227	588.536	607.753	661.777
Chigubo	15174.6	6964.88	11179	10821	11456.9	11136	696.099	734.556	209.66	312.427	212.468	3225.86	801.429	1004.54	1928.68	3729.28	3919.92	4640.11	4368.21
Mandlakaze	3663.63	684.137	1383.33	1315.78	1264.1	1304.57	69.0571	147.61	36.5828	79.3259	31.7016	287.688	65.3757	146.96	183.888	136.88	146.062	147.371	161.333
Inhambane	69063.7	36839.4	79304.1	75424.2	80918.4	76417.4	3431.55	6309.84	1119.19	3509.3	1681.35	16244.9	2406.8	7369.21	10810.1	5094.34	5357.94	6090.85	5767.82
Govuro	4012.3	2250.21	5148.85	4679.24	4933.81	4749.05	135.844	534.764	83.8368	292.082	158.845	847.742	194.31	520.64	686.94	433.68	438.468	493.153	464.944
Inhassoro	4797.05	3176.47	6449.22	5711.72	6264.99	5764.21	152.253	835.972	190.706	440.227	205.039	1105.24	353.694	805.844	911.189	504.486	479.725	584.658	538.636
Vilankulo	5857.4	2149.3	4467.54	3749.37	4308.84	3882.24	95.8483	680.177	169.125	360.663	150.389	687.647	281.117	593.941	585.996	302.957	257.834	317.843	306.256
Funhalouro	13776.6	10441	22651.8	22012.7	23470.7	22192.3	997.263	1455.56	184.62	840.074	430.871	4825.74	449.388	2007.96	3156.41	927.12	1013.42	1125.07	1078.35
Inhambane	193.541	7.21547	9.73921	7.5001	7.37696	7.29871	0.128775	2.54602	1.31181	0.492855	0.741355	1.30421	3.37481	1.03932	1.48577	10.1753	7.86463	8.20703	8.32385
Inharrime	2581.67	501.108	1420.14	1355.71	1347.06	1282.98	36.953	173.956	33.0321	99.6993	41.2246	181.273	44.1455	127.577	147.797	85.2613	88.7147	89.5486	88.4563
Mabote	15474.3	10615.2	20824.4	20538.9	21899.7	20755	1118.41	1184.88	206.542	637.556	340.779	5086.89	661.356	1761.68	3102.65	2119.84	2324.93	2649.32	2479.79
Massinga	7514.16	4123.34	9755.13	9202.9	10359.6	9536.09	500.796	719.458	127.554	417.632	174.272	1923.57	199.161	812.428	1186.91	256.778	252.373	334.699	288.616
Panda	6893.49	2015.25	4590.37	4555.2	4460.64	4522.37	241.947	309.645	53.1192	178.751	77.7748	958.017	107.565	368.425	580.251	290.733	332.257	312.42	340.982
Zavala	1940.05	26.1094	50.2053	49.087	46.1491	42.8083	1.66483	9.04159	2.91266	4.46481	1.66413	8.08116	5.2254	6.52089	6.27452	7.83913	8.47484	8.1813	8.08817
Maxixe	267.243	19.6843	33.7833	28.9288	28.185	26.9164	0.443976	7.29541	2.44776	3.5239	1.32375	4.71918	4.57483	5.65294	4.72631	4.51715	4.62582	4.80096	4.65196
Homoine	1900.92	113.838	254.012	223.13	232.707	225.271	7.81593	36.5092	8.11511	20.3895	8.00454	38.7353	14.3471	30.1418	30.5981	25.868	26.2554	28.6859	28.9248
Jangamo	1245.68	155.792	293.328	254.668	250.663	230.265	5.60375	68.5346	22.3838	34.9171	11.2337	37.002	36.3955	47.8509	34.4787	48.0033	43.2671	42.5532	42.8382
Morrumbene	2609.27	1244.94	3355.57	3055.1	3307.96	3200.52	136.576	291.505	33.4877	178.833	79.1844	538.893	52.1472	279.504	374.341	77.0782	79.723	91.7098	88.9626
Manica	62667.1	40998.3	92199.9	90856.3	96370.2	89677.2	6586.77	9098.12	3158.79	4448.69	1490.64	19410.9	4022.23	7215.12	10329.6	8847.53	10444	12203.5	10068.9
Barue	5832	4034.67	9626.37	9689.86	9715.68	9019.61	701.575	1306.84	638.425	519.369	149.046	1799.27	592.305	721.949	920.053	745.63	825.954	838.949	688.355
Cidade de chimoio	175.756	32.5302	55.3288	54.6142	62.4944	58.486	8.40366	5.19789	2.84813	0.988269	1.36149	16.8035	6.93855	2.66046	6.04352	34.7606	34.0801	42.9872	27.043
Gondola	5852.25	3307.1	7087.25	6763.27	7065.57	6246.58	329.688	1168	442.372	525.712	199.914	1181.37	596.571	744.252	782.46	1010.41	1041.63	1443.84	939.654
Guro	7001.67	5418.62	13323.4	13193.3	13275.9	12559.5	666.063	1429.06	427.775	729.239	272.046	2361.45	413.36	1140.98	1500.3	643.365	808.151	837.896	754.779
Machaze	13225.9	8943.68	17749.7	17986	19391.9	18429.6	1549.53	868.537	244.986	468.574	154.977	4895.84	532.919	1207.35	2303.13	1914.61	2205.66	2558.12	2391.17
Macossa	9692.7	6317.72	12685.2	12178.1	13228.5	12480.5	889.434	1092.02	315.012	551.841	225.164	2991.78	579.31	1082.39	1661.53	1814.98	2088.87	2718.02	2226.86
Mossurize	5071.12	2714.69	5928.69	5876.35	6696.75	5866.7	585.045	646.102	251.526	304.701	89.8751	1332.74	339.612	437.418	603.085	885.132	1195.05	1385.38	1067.87
Tambara	4337.12	2965.61	6888.07	6641.76	6736.09	6559.45	344.742	672.376	178.465	345.754	148.157	1275.96	271.088	594.83	822.149	553.036	605.186	601.074	586.848
Sussundenga	7178.48	5135.12	13815	13510.7	14866.6	13791.4	1164.31	1187.34	375.495	655.314	156.529	2639.38	388.516	861.057	1244.14	632.262	862.264	979.432	740.767
Manica	4300.11	2128.52	5040.95	4962.36	5330.79	4665.4	347.975	722.656	281.891	347.195	93.5698	916.333	301.609	422.238	486.686	613.336	777.113	797.842	645.508
Maputo	23277.9	7081.96	14374.8	14033.6	14860.1	13790.4	836.353	1416.08	462.024	615.311	338.744	3049.38	934.464	1226.49	1866.59	3575.83	3690.36	4636.37	4293.32
Boane	803.77	55.1055	77.1858	68.1946	82.9698	68.3187	4.59076	13.342	6.58639	3.20963	3.54602	18.2771	16.8608	7.2672	12.5996	97.245	94.8582	153.618	119.857
Magude	6883.09	2687.12	4746.83	4513.26	4714.82	4611.57	308.954	442.338	145.422	187.541	109.375	1185.94	357.721	442.144	699.677	1434.85	1496.79	1649.2	1665.98
Manhica	2340.72	601.398	1194.87	1161.65	1202.3	1135.41	93.2586	152.276	67.6658	56.3764	28.234	256.854	110.539	94.5262	138.647	408.098	473.899	694.581	675.459
Maputo	343.392	51.561	96.8159	95.9146	105.061	98.7951	8.81777	6.82107	1.66634	3.5293	1.62542	26.2943	4.51036	7.80717	12.9391	23.2782	26.6941	33.0979	33.2709
Marracuene	682.876	103.302	167.466	163.062	156.984	155.982	14.5517	25.8948	14.1841	6.81289	4.89781	41.4814	26.2689	13.6996	21.7034	85.6361	100.521	104.051	112.275
Matola	348.652	78.7737	119.799	113.065	116.766	112.075	8.15676	15.7894	6.47086	5.5252	3.79334	30.6513	16.7276	12.4442	18.871	70.3475	75.7452	83.9229	84.2878
Matutuine	5247.72	2188.34	5568.35	5678.45	6121.02	5453.2	272.79	387.535	56.9971	219.592	110.945	1006.25	118.05	413.64	649.592	370.03	384.784	556.394	446.775
Moamba	4502.28	970.351	1752.56	1631.46	1666.79	1537.13	85.1979	299.436	139.581	101.858	57.9977	343.223	225.321	175.59	225.155	770.817	737.013	864.48	760.316
Namaacha	2125.36	346.006	650.917	608.499	693.38	617.974	40.0358	72.6471	23.4503	30.8671	18.3297	140.414	58.4639	59.3684	87.4022	315.525	300.057	497.027	395.099
Nampula	81361.1	39165.7	84719.2	78989.8	77442.7	74557.6	3245.52	13381.4	4189.85	6708.7	2482.87	13641.7	6330.86	9334.56	9838.68	12532	13787.8	13586.4	13413.6
Angoche	3108.66	914.963	1647.13	1317.1	1231.15	1141.03	15.1313	519.573	238.554	200.497	80.5221	149.232	357.878	240.735	166.227	594.018	521.338	490.198	500.587
Cidade de nampula	344.383	121.64	218.437	170.704	181.171	160.991	5.42622	62.7078	29.0752	24.3431	9.28943	26.202	40.4416	31.8515	22.9566	61.7661	55.2507	64.0867	58.6935
Erati	5972.88	3109.29	6558.45	6277.48	6207.56	6005.94	283.37	833.79	247.049	407.174	179.566	1166.67	468.045	658.273	814.691	1049.18	1251.68	1208.77	1120.48
Ilha de moambique	180.309	19.1369	29.8072	28.15	26.3108	18.6774	0.8774	11.9627	8.65743	1.78615	1.51913	3.90688	9.58781	2.50214	3.11794	24.7761	40.8448	33.9997	23.226
Lalaua	4692.65	975.847	1938.38	1893.86	1840.88	1844.79	110.513	203.675	71.8889	90.6556	41.131	421.803	117.479	179.835	256.297	253.79	294.872	283.765	281.925
Malema	6238.9	3250.51	7016.35	6978.84	6874.11	6758.32	417.37	674.339	187.278	336.251	150.81	1437.79	318.078	619.151	873.814	822.605	1072.87	1017.17	1076.25
Meconta	3846.9	2189.36	4978.19	4017.45	4117.98	3899.62	72.2626	1148.91	343.574	609.403	195.929	506.915	463.368	710.29	507.694	666.688	657.53	665.899	594.93
Mecuburi	7484.97	4561.02	10163.8	9594.22	9613.93	9228.62	385.663	1318.82	362.927	678.217	277.681	1729.8	531.098	1050.72	1248.29	1158.43	1344.04	1325.27	1385.22
Memba	4663.8	2897.16	6179.82	6076.54	5906.45	5895.84	342.912	625.926	169.779	331.372	124.775	1261.75	304.879	565.659	763.791	658.726	796.952	811.516	824.361
Mogincual	4608.26	3455.18	8355.46	8065.82	7523.05	6869.66	161.327	1645.57	447.668	925.774	272.126	981.644	510.695	1091.14	870.654	452.277	477.291	494.298	427.255
Mogovolas	4913.81	1604.84	2635.57	2202.54	2259.21	2097.74	79.6651	614.554	285.222	206.29	123.042	405.537	537.16	322.351	337.709	1310.85	1234.81	1262.25	1204.69
Moma	5954.07	2281.36	4301.37	3779.22	3557.23	3416	87.5836	969.738	365.082	416.975	187.681	559.219	632.907	571.585	515.806	1282.67	1322.72	1112.86	1213.36
Monapo	3691.6	1886.31	3680.23	3413.52	3515.67	3398.35	211.548	492.439	155.382	244.663	92.3943	756.434	266.216	396.845	465.71	667.71	855.126	915.018	825.508
Mossuril	3500.52	2211.6	5996.28	5651.72	5582.38	5362.41	228.917	862.167	238.734	484.59	138.843	849.609	234.423	539.53	587.599	383.015	512.098	493.375	466.589
Muecate	4293.44	3041.6	7426.68	6966.6	6465.09	6176.34	143.134	1392.03	349.873	795.012	247.14	888.799	416.056	941.568	793.961	525.603	583.066	542.617	506.521
Murrupula	3213.71	1202.23	2578.41	2378.71	2359.95	2355.77	138.498	360.245	125.791	171.336	63.1182	462.481	204.204	243.45	291.312	491.974	495.447	463.969	501.368
Nacala	333.659	55.2904	82.0359	83.1874	76.8785	81.321	7.9095	8.55883	4.49915	2.13564	1.92404	25.4232	11.0446	6.09114	12.6942	56.6683	64.9197	70.8498	76.2293
Nacala a velha	1185.37	678.878	1234.62	1180.51	1231.95	1174.19	95.4989	155.637	58.5171	73.2211	23.8991	300.55	96.734	123.647	157.666	223.555	259.145	301.107	283.118
Nacaroa	2845.82	1822.46	3873.83	3630.13	3557.91	3480.18	140.913	533.604	134.118	289.646	109.839	661.106	237.154	438.063	485.164	476.101	535.959	525.006	537.53
Nampula	3815.02	1756.41	3433.68	3025.61	3151.56	2957.15	166.093	640.705	266.767	265.585	108.353	578.955	418.914	371.05	385.966	993.856	972.044	1045.18	998.822
Ribaue	6472.41	1130.62	2390.73	2257.88	2162.29	2234.63	150.911	306.48	99.4145	153.774	53.2906	467.84	154.493	230.23	277.555	377.689	439.772	459.16	506.963
Niassa	125079	73793.9	165904	166306	159250	159596	6965.41	13252.4	3124.97	6603.71	3523.68	32134.1	5653.44	14056.7	21929.7	12397.6	13772.7	12023.3	13536.7
Cidade de lichinga	263.227	23.6104	57.6008	57.2494	46.0838	51.485	2.46125	8.53981	3.54314	3.03511	1.96156	7.98309	5.52138	4.14784	5.9227	29.5185	36.3355	21.1648	31.2053
Cuamba	5485.85	2700.64	5351.01	5224.13	4987.99	4840.78	194.045	702.666	256.523	295.528	150.616	1003.39	392.613	572.362	731.556	785.228	847.277	778.432	850.7
Lago	6406.5	5085.81	13046.8	13740.6	12733.1	12882.3	704.95	868.716	203.049	459.986	205.682	2427.34	286.018	879.371	1491.42	553.877	719.626	562.993	631.641
Lichinga	5408.55	3599	9789.17	9933.34	9232.12	9310.32	472.937	951.051	379.579	407.264	164.208	1624.68	310.731	646.48	1015.25	522.437	652.879	376.535	539.571
Majune	11600.3	9091.67	20651.5	20816.6	19741.2	19970.6	767.819	1447.11	195.638	804.007	447.463	3988.51	471.094	1809.89	2819.78	923.888	1068.59	952.136	1076.07
Mandimba	4741.83	2651.47	5444.94	5369.88	5170.41	5032.62	234.194	645.214	265.539	257.846	121.829	1072.15	349.502	508.702	720.244	649.513	690.585	559.018	664.696
Marrupa	18036.9	6882.31	14181.6	13942.9	13594.3	13675.4	526.743	1030.5	158.708	541.725	330.069	2936.89	519.315	1327.28	2097.68	1297.88	1370.06	1372.62	1398.75
Maua	8297.24	6410.57	14247.2	14146.5	13881.3	13700.8	528.38	1073.71	182.97	575.817	314.924	2768.19	371.632	1303.26	1966.76	663.605	794.272	808.47	801.913
Mavago	9369.07	6498.76	14126.9	14219.3	13536.3	13646.3	545.26	1023.24	189.473	520.843	312.927	2803.74	528.389	1188.24	1976.84	1374.49	1505.1	1357.53	1469.41
Mecanhelas	5037.59	1935.23	3786.5	3611.66	3706.97	3629.27	212.424	368.353	128.005	151.37	88.9785	812.051	270.778	335.168	516.301	824.099	815.988	619.421	857.452
Mecula	18516.6	8018.16	15003.1	14359.5	14226.2	14664.8	736.097	1070.73	204.096	542.906	323.731	3550.17	743.49	1410.12	2312.36	2193.55	2257.37	2200.69	2399.94
Metarica	4992.86	3795.12	8086.08	8133.92	7879.82	7717.82	309.024	676.518	153.79	344.541	178.187	1635.37	251.004	770.789	1136.64	446.194	531.781	493.374	516.217
Muembe	5937.36	5123.29	15670.5	15968.9	15333	15118.1	575.154	1127.34	149.794	637.487	340.057	2299.89	138.68	1031.31	1651.74	258.152	306.305	186.249	311.828
Ngauma	3059.2	2147.6	5201.32	5133.19	4860.47	4936.87	270.153	534.142	230.943	217.215	85.9843	977.395	205.202	381.927	582.384	277.003	312.06	230.928	280.716
Nipepe	5147.21	1190.66	2340.51	2272.86	2216.45	2223.65	82.611	199.051	39.7894	100.379	58.8827	483.396	104.975	246.347	355.815	171.108	191.975	189.362	184.892
Sanga	12778.6	8639.98	18919.4	19375.5	18104.1	18194.4	803.155	1525.47	383.532	743.759	398.182	3742.96	704.491	1641.33	2549.03	1427.01	1672.52	1314.41	1521.66
Sofala	68325	33305.8	78933.6	74878.4	75446.5	77766.4	5877.74	7037.09	1995.49	3724.38	1317.21	15984.5	2935.03	5909.25	8460.77	8067.52	8691.72	9258.19	10099.1
Beira	635.904	61.3714	105.411	94.8735	94.9894	86.4824	6.41143	25.2075	13.7424	6.47441	4.99072	18.3512	22.1968	9.48669	11.2666	70.6797	84.6023	91.0791	60.0046
Buzi	7268.18	2892.02	6028.13	5690.69	5579.91	5528.24	321.447	820.41	244.602	432.319	143.489	1174.15	335.728	655.617	725.98	674.198	839.359	834.736	784.781
Caia	3645.4	1150.22	2597.16	2477.44	2349.46	2992.69	459.305	63.9509	29.6238	35.3611	1.03395	780.949	58.5112	87.5609	222.318	528.709	551.402	343.94	1200.48
Chemba	4035.82	1752.11	3087.28	2828.29	2762.61	2969.97	251.934	367.959	152.549	143.334	72.0769	766.244	286.921	281.884	415.919	946.691	940.949	910.293	1110.59
Cheringoma	7228.81	5565.07	16251	15521.8	14912.6	16564.8	1184.4	871.062	95.0912	557.641	218.33	2973.57	138.916	899.222	1551.2	346.278	347.378	289.159	514.87
Chibabava	7078.65	4055.82	7795.07	7798.57	8127.38	8029.67	761.691	526.26	164.186	277.301	84.7738	2158.33	331.536	585.201	977.97	1178.89	1292.8	1522.78	1473.33
Dondo	2300.04	771.178	1619.03	1400.1	1457.02	1315.86	66.4068	368.839	151.873	166.203	50.7626	232.616	182.36	193.308	162.496	345.464	347.909	368.403	306.811
Gorongosa	6799.47	3940.61	9232.52	9060.95	9439.16	8681.98	569.617	1118.92	362.157	561.215	195.552	1685.91	434.635	822.377	996.036	816.117	1060.34	1179.42	947.002
Machanga	5545.03	1408.33	2524.21	2389.77	2465.78	2470.49	155.072	207.744	60.5608	88.9967	58.1865	621.16	187.753	220.274	378.439	839.371	835.123	933.724	912.56
Maringue	6238.62	3272.83	7121.31	6619.69	7083.88	7208.26	762.217	674.28	321.298	271.889	81.0931	1701.94	384.072	452.3	732.105	1171.53	1221.5	1493.31	1449.16
Marromeu	5857.29	2149.46	6936.4	6787.55	6511.44	6955.71	401.426	382.187	53.2568	225.818	103.112	1093.66	59.0651	353.736	642.535	116.758	103.572	39.2503	161.414
Muanza	7626.63	5160.55	13352.8	12111.8	12526.9	12990.4	857.553	1219.31	195.139	786.888	237.288	2396.46	315.353	1081.93	1364.23	680.652	639.82	743.605	808.8
Nhamatanda	4065.18	1126.26	2283.32	2096.95	2135.35	1971.84	80.2527	390.949	151.415	170.944	68.59	381.148	197.984	266.355	280.283	352.179	426.969	508.498	369.334
Tete	98557.4	63414.2	144523	138398	138539	140071	8224.43	12656.2	3738.86	6322.8	2594.53	28925.9	5774.87	11472.3	17215.3	12320.2	12997.9	12123.5	12682.1
Angonia	3306.29	624.062	1126.53	984.016	909.039	984.936	37.892	178.379	80.8853	50.606	46.8876	197.347	171.79	102.688	151.36	601.77	472.128	325.043	414.505
Cahora bassa	8906.44	5014.67	10667	10706.4	10618.8	10549.7	678.713	794.138	271.886	365.28	156.972	2390.73	477.05	780.659	1364.16	1417.17	1555.87	1470.24	1516.84
Changara	8871.33	5648.99	13506.1	13273.4	13260.2	12898.2	743.699	1350.02	543.564	575.555	230.902	2525.78	584.298	1020.01	1517.44	921.436	1099.48	1051.46	1038.48
Chifunde	9489.45	6460.55	14537.7	14812.6	14023.6	14086.8	695.882	1144.38	255.415	579.519	309.445	2854.71	552.829	1185.77	1864.64	1328.68	1496.67	1375.05	1395.18
Chiuta	7169.27	4835.88	11084.8	10450.7	10597.2	10580.2	584.036	1086.56	318.281	535.99	232.291	2087.35	518.792	912.225	1315.55	1094.97	1275.06	1145.69	1136.04
Macanga	7279.38	5671.53	14640.9	14104.6	14038.7	14078.3	800.647	1361.78	428.223	674.174	259.388	2516.96	517.186	1097.45	1537.55	704.82	755.361	703.508	639.142
Magoe	8526.67	3784.77	7561.44	7393.52	7734.7	7504.01	441.704	497.758	149.768	225.648	122.342	1808.54	316.899	595.244	1062.23	1155.72	1244.07	1371.4	1259.51
Maravia	15387.5	11967.9	26576.2	26072.2	26853	27576.2	2195.1	1193.88	390.88	600.623	202.38	6567.48	649.504	1584.59	3161.48	1620.15	1846.45	1808.1	1913.89
Moatize	8424.92	5152.67	11945.7	10358.9	10328.3	10393.9	369.853	1918.68	519.95	1035.32	363.406	1751.7	738.587	1321.16	1339.27	1240.6	1145.8	1036.78	1130.74
Mutarara	6126.5	2980.71	6753.28	6194.52	5554.91	5786.35	162.953	1127.93	261.397	625.323	241.206	893.084	449.915	850.508	786.179	788.928	728.586	521.426	745.576
Tete	278.65	63.1451	117.658	119.308	107.285	98.9133	4.00343	22.6866	9.40472	9.12625	4.15563	19.2798	13.9079	14.7611	15.1605	26.9654	34.5831	27.3867	27.5804
Tsangano	3716.18	2005.12	4847.65	3768.51	3680.69	4152.22	113.089	807.331	208.58	441.877	156.873	627.209	289.431	559.954	527.54	440.986	309.597	191.996	376.108
Zumbu	11074.8	9204.2	21158.4	20159.9	20832.9	21381.5	1396.85	1172.66	300.623	603.756	268.282	4685.76	494.676	1447.24	2572.79	977.985	1034.27	1095.37	1088.46
Zambezia	105522	53376.4	131030	118808	109217	135514	14310.7	9823.31	2334.7	5839.27	1649.33	28476	3690.35	8826.21	12360.3	9181.91	8811.94	5944.57	13168.1
Alto molocue	6544.15	2196.04	5052.59	4746.06	4786.57	5741.71	956.644	267.988	52.5384	172.56	42.8894	1385.17	94.9385	282.792	432.359	451.992	555.209	443.253	779.933
Chinde	4199.52	29.2107	45.2143	39.2136	33.1866	40.2787	3.50435	8.39039	4.88957	1.74242	1.7584	10.9504	8.43636	3.75667	6.02633	29.6482	25.9631	20.8868	40.2539
Gile	9302.74	2027	5115.51	4850.6	5102.45	5085	333.233	363.76	41.1992	230.435	92.1254	986.593	67.6174	398.67	573.494	178.449	229.906	290.254	312.461
Gurue	5800.88	3508.13	7662.75	7114.68	5970.39	8163.25	1181.1	680.523	184.554	389.949	106.02	1926.33	306.152	562.277	711.628	1028.19	1064.68	646.849	1687.43
Ile	5807.78	3275.1	6803.82	6055.7	5066.78	7501.11	1148.47	450.699	140.643	238.687	71.368	1865.34	305.805	440.018	662.337	877.649	830.446	317.11	1164.69
Inhassunge	754.962	17.5264	29.4631	21.5792	9.25461	14.782	0.629175	15.2574	12.5478	1.03861	1.671	2.56754	11.3285	1.69933	1.9128	12.4461	9.13799	2.20214	8.1366
Lugela	6284.69	5171.45	16186.1	14916.9	13772.6	17755.4	2127.91	560.316	22.0404	432.239	106.036	3362.96	32.8519	599.063	1174.43	311.667	290.014	158.361	694.1
Maganja da costa	7829.19	4217.51	11044.6	10646.8	9847.45	11647	1091.06	488.675	117.193	298.64	72.8419	2389.76	199.003	573.653	1053	410.555	417.601	294.85	521.66
Milange	10045.5	5379.49	11354.4	8488.59	8739.25	11022.9	916.629	1244.78	354.794	637.007	252.98	2353.28	772.407	981.635	1268.66	2094.98	1490.13	1285.87	2435.27
Mocuba	9001.24	6892.34	17719.6	17043.8	14564.1	20101.2	2770.68	391.283	43.6325	332.129	15.5216	4684.5	99.6464	661.748	1443.97	733.383	751.476	355.891	1500.61
Mopeia	7708.38	3936.2	10432.4	9894.79	9413.76	10210.9	665.536	886.805	175.055	528.239	183.511	1861.3	222.355	781.939	1069.17	383.094	399.026	320.631	518.171
Morrumbala	13033.7	9890.48	23290.3	19770.3	18396	22096	1792.29	2984.54	810.834	1752.18	421.532	4326.3	1042.59	2266.71	2250.84	1381.26	1382.63	857.359	1616.37
Namacurra	2057.54	743.67	1593.41	1517.3	1263.75	1632.32	164.332	125.344	31.5903	72.6773	21.0768	383.516	62.0256	124.373	173.365	183.844	184.364	108.515	287.4
Namarroi	3143.33	2030.81	5012.36	4498.83	3716.76	5159.98	543.737	396.419	60.1137	258.334	77.971	1100.36	89.2151	362.631	477.584	346.011	316.473	159.43	594.714
Nicoadala	3455.71	1391.86	3904.06	3700.08	3232.88	3858.35	270.156	315.801	91.6085	166.795	57.3983	690.644	87.0984	242.327	371.184	195.283	174.261	79.1962	311.141
Pebane	10429.7	2663.69	5770.22	5491.6	5290.15	5470.88	343.557	641.858	191.199	326.256	124.403	1143.37	288.225	542.103	688.968	560.158	687.953	602.126	692.577
Quelimane	123.246	5.87916	12.6791	11.2157	11.9113	13.083	1.26927	0.862652	0.269749	0.363754	0.229149	3.02281	0.661162	0.811694	1.38196	3.30306	2.66649	1.7847	3.18186
Tanzania	897602	435589	1.03019e+06	1.03327e+06	962644	980280	55713.7	105468	28986.9	53970.8	22510.4	187342	42492.4	87753.5	117808	100268	131942	96226.8	112108
Arusha	37765.3	10413.4	22969.8	22845.1	20473.4	22017.4	1163.42	2109.91	441.817	1089.14	578.951	4362.03	1124.17	1998.19	2922.67	4240.38	5587.39	3829.16	4828.2
Arumeru	2932.29	832.797	2133.77	2249.09	1961.64	2117.08	162.172	178.631	35.2563	99.6201	43.7546	398.064	64.5154	148.195	221.625	336.723	732.366	347.774	571.34
Arusha	111.458	33.9786	74.1055	82.6459	72.3843	78.7205	9.25449	4.63811	0.664625	3.02914	0.944348	19.0196	1.7837	5.15919	8.00521	9.72848	15.2831	12.8177	18.8576
Karatu	3301.81	1416.36	3365.4	3292.73	3057.58	3242.27	156.73	279.245	46.4285	150.783	82.0336	609.405	119.08	275.194	411.854	431.704	837.423	503.928	484.469
Monduli	15591.3	3430.08	6487.58	6382.47	5777.95	6149.12	303.435	639.006	167.73	285.549	185.727	1352.21	492.16	624.971	958.04	1999.44	2198.98	1622.35	2104.59
Ngorongoro	15120.2	4578.32	10718.5	10658.4	9448.43	10256.2	522.944	983.319	181.405	542.799	259.114	1940.59	416.873	926.573	1291.97	1336.44	1685.03	1258.8	1514.58
Simanjiro	708.15	121.835	190.429	179.699	155.386	174.03	8.88097	25.0741	10.3329	7.36429	7.37689	42.7424	29.7547	18.0961	31.1831	126.34	118.301	83.4878	134.367
Dar-es-salaam	1682.29	259.141	418.015	421.781	395.179	402.852	37.5044	52.4215	23.9038	17.7119	10.8058	112.288	49.9285	36.93	59.7594	246.912	291.645	283.764	335.018
Ilala	350.749	77.2234	116.094	116.989	103.986	111.144	9.4364	14.3125	6.63436	4.59623	3.08194	32.4309	15.5178	10.843	18.3656	69.4841	75.3609	70.4052	90.727
Kinondoni	567.159	94.4541	158.798	165.421	158.647	159.603	17.0986	16.2104	7.17265	5.54181	3.49599	45.3701	15.3532	11.8355	21.7806	97.781	111.269	121.958	123.19
Temeke	764.38	87.4635	143.123	139.371	132.546	132.104	10.9694	21.8985	10.0968	7.57382	4.22783	34.4868	19.0574	14.2515	19.6133	79.6473	105.015	91.401	121.1
Dodoma	42557.6	17095.2	43486.8	41363.3	37838	38021.4	1455.07	6910.05	2310.15	3284.04	1315.86	5969.79	2624.69	4044.04	4448.05	5460.44	7754.33	4584.37	5900.82
Dodoma rural	14444.5	6475.12	15641.9	14852.1	13429.1	13181.2	457.915	2913.34	1123.74	1282.77	506.831	2075.4	1263.33	1527.11	1605.72	2622.86	3350.52	2295.85	2775.18
Dodoma urban	2624.76	401.696	806.38	769.981	658.072	654.153	24.786	176.391	66.4685	75.6034	34.3187	111.643	109.412	89.801	90.2514	390.155	483.977	334.239	420.057
Kondoa	13985.8	6029.47	15059.3	14476	13258.8	13758.8	571.933	1870.12	591.702	896.399	382.014	2362.3	668.008	1328.97	1667.52	1329.83	2169.64	1107.04	1535.46
Kongwa	3953.61	565.23	1257.21	1311.31	1083.4	1133.17	83.0018	206.519	86.3966	86.6802	33.4418	218.316	114.819	108.935	122.756	331.838	603.866	204.011	322.158
Mpwapwa	7548.88	3623.66	10722	9953.95	9408.66	9294.12	317.43	1743.69	441.845	942.585	359.258	1202.13	469.119	989.226	961.811	785.761	1146.32	643.226	847.964
Iringa	62727.4	31414.6	77678.6	79196.7	70716.9	77449	6630.76	6855.36	1690.72	3717.71	1446.93	15114.2	2532.36	5680.13	8072.93	8185.87	11991.8	7856.79	12007.3
Iringa rural	21854.5	12284.7	29446.8	29115.8	28252	28215.1	1176.91	2404.24	405.603	1296.65	701.982	5246.68	950.446	2414.69	3668.51	2919.99	3376.41	2942.07	3190.6
Iringa urban	149.831	19.007	25.9336	25.3894	25.5919	25.5301	2.21554	2.5835	1.05587	0.610399	0.91723	7.68069	4.65749	1.93792	4.70443	34.1348	40.7754	37.6765	38.2293
Kilolo	10564.2	4177.95	12225.8	12788.2	11369.7	12844.7	1464.21	845.891	104.416	541.364	200.111	2280.77	179.174	703.97	1011.82	798.887	1456.99	1118.2	1521.1
Ludewa	5470.27	3814.52	9687.63	10352.6	8548.22	9905.16	894.273	676.567	137.164	411.265	128.137	1988.06	232.375	634.603	957.839	721.97	1206.91	487.302	1046.67
Makete	4007.07	2130.98	5345.37	5831.39	4689.82	5256.36	549.757	638.358	186.012	360.012	92.3339	1012.37	231.121	414.628	471.516	533.516	1234.46	528.209	727.17
Mufindi	8319.9	3907.5	9371.5	9517.14	8525.66	9650.09	1238.49	959.951	389.032	437.753	133.167	2057.2	376.182	619.119	853.294	1295.06	1648.49	1162.92	2326.8
Njombe	12361.6	5080.03	11575.5	11566.2	9305.84	11552.1	1304.9	1327.77	467.435	670.059	190.28	2521.48	558.406	891.184	1105.25	1882.32	3027.79	1580.4	3156.73
Kagera	29183.9	10586.5	21023.8	22278.1	20341.2	20043.3	1536.88	2509.25	931.868	1055.75	521.635	4476.97	1756.09	1830.07	2513.56	5841.49	8861.21	6781.22	6495.14
Biharamulo	10160.8	4669.54	9971.57	10838.1	9850.51	9641.45	746.484	1073.77	414.037	455.544	204.187	2125.09	659.015	765.092	1115.95	2076.97	3340.6	2168.12	2147.09
Bukoba rural	4402.44	1209.53	2608.27	2584.45	2347.31	2341.06	114.284	380.271	114.549	175.932	89.7903	400.428	237.088	271.008	300.027	731.382	963.74	942.709	848.603
Bukoba urban	78.51	29.9909	62.7313	57.2742	52.4484	53.0474	2.34379	12.0108	2.615	7.05686	2.33889	8.32322	4.55348	9.95524	7.11671	7.88099	8.77146	6.28062	7.32577
Karagwe	7558.64	2296.95	4086.19	4345.87	4209.6	4107.46	416.146	393.284	150.659	155.05	87.5755	1071.23	361.529	329.787	532.175	1537.83	2455.86	2126.4	1881.27
Lake victoria kagera	247.191	3.88752	7.54176	6.76835	6.38502	6.1647	0.171306	1.54041	0.549048	0.585994	0.405363	0.924476	1.16893	0.911281	0.876261	3.38777	2.32272	2.58111	1.9749
Muleba	3320.45	1474.76	2866.2	2913.79	2709.11	2595.74	146.931	416.275	136.274	194.786	85.2142	540.237	251.098	320.39	361.984	643.687	884.826	829.78	718.476
Ngara	3415.91	901.872	1421.29	1531.88	1165.83	1298.33	110.518	232.101	113.185	66.7923	52.1237	330.74	241.635	132.931	195.426	840.346	1205.09	705.341	890.398
Kaskazini-pemba	568.427	262.453	583.236	508.746	404.317	452.546	7.04273	137.569	43.4674	72.6566	21.4452	54.092	57.7396	92.3626	58.2074	30.5352	23.7037	16.3924	22.5114
Micheweni	263.463	114.14	250.603	230.671	173.542	202.941	4.63107	52.2097	19.0147	24.3843	8.81079	26.2326	27.2826	34.5565	26.0075	16.046	14.5542	8.72568	12.8373
Wete	304.964	148.313	332.634	278.075	230.774	249.605	2.41167	85.3595	24.4527	48.2724	12.6344	27.8595	30.4571	57.8061	32.1999	14.4892	9.14956	7.6667	9.67415
Kaskazini-unguja	487.215	228.927	469.604	472.557	388.623	401.378	12.8427	80.9149	26.8164	37.9024	16.1962	69.6579	41.2909	60.1279	57.8636	48.8904	70.538	44.3973	49.555
Kaskazini a	243.887	99.3992	179.954	182.526	162.947	159.754	6.1778	26.307	9.4837	11.1901	5.63318	33.9761	17.7696	21.7012	25.9223	27.3899	41.0572	28.3333	31.1625
Kaskazini b	243.328	129.528	289.65	290.031	225.676	241.624	6.66494	54.6079	17.3327	26.7123	10.563	35.6818	23.5212	38.4267	31.9413	21.5006	29.4808	16.0639	18.3926
Kigoma	37717.2	20760.1	52346.9	51057.5	47431.9	48504.7	2763.07	6594.7	2282.75	3143.02	1168.93	8322.63	2829.77	4361.88	5236.38	4196.82	4614.03	2650.3	3596.65
Kasulu	8846.57	4085.79	9446.52	8945.73	7281.34	7128.76	109.115	2422.24	962.033	1080.42	379.787	881.525	1074.7	1215.49	911.194	1485.59	1474.95	693.328	1106.67
Kibondo	15555.7	8510.73	22269.5	21338.3	21425.4	22280.3	1466.1	1452.79	421.236	707.261	324.291	4202.61	657.558	1325.76	2320.66	1506.91	1624.8	984.046	1402.99
Kigoma rural	12838.9	8114.53	20535.4	20672.4	18643.1	19012.5	1182.38	2701.99	892.39	1348.07	461.528	3222.58	1085.57	1809.97	1994.06	1171.25	1458.83	938.801	1052.67
Kigoma urban	75.433	22.3621	37.761	43.6301	30.6463	29.8	1.34305	9.27539	3.96996	3.62043	1.68499	5.77186	6.39114	5.61763	4.55945	15.0849	23.2411	12.3278	12.0673
Lake tanganyika	400.625	26.6758	57.6869	57.4401	51.4006	53.3826	4.13715	8.41569	3.12089	3.65274	1.64206	10.1466	5.54413	5.04738	5.90659	17.986	32.2113	21.795	22.2579
Kilimanjaro	13638	6015.97	16078.4	16790.9	15245.9	15502.1	818.979	1393.03	272.524	753.611	366.891	2569.55	510.096	1206.13	1727.04	1519.22	2463.94	1540.15	1755.22
Hai	2274.59	855.309	2948.35	3072.49	2819.51	2779.6	109.632	278.218	47.5799	155.597	75.041	352.569	49.8056	188.905	263.366	150.976	342.446	197.887	248.611
Moshi rural	1416.94	655.495	1984.49	2239.15	1970.02	1910.92	96.2882	169.704	26.0932	98.3581	45.2531	280.205	42.3645	141.228	191.473	122.469	362.151	191.355	157.734
Moshi urban	61.729	18.1432	36.2828	46.9196	42.2216	37.8506	3.69362	2.12332	0.259929	1.37031	0.493084	9.94984	0.836269	2.78306	4.55593	5.77706	16.7371	14.789	10.3521
Mwanga	1912.15	870.531	2129.62	2005.51	1867.5	1966.06	82.8302	245.813	50.935	130.968	63.9107	313.809	110.255	203.708	242.158	274.152	304.144	213.026	254.277
Rombo	1401.71	660.66	1949.37	1942.84	1859.24	1948.37	151.485	152.32	51.9359	67.0494	33.3347	308.347	56.2462	112.641	183.069	157.052	363.715	159.001	211.576
Same	6570.9	2955.83	7030.27	7484.02	6687.37	6859.28	375.049	544.847	95.7204	300.269	148.858	1304.67	250.589	556.868	842.414	808.793	1074.75	764.087	872.668
Kusini-pemba	517.218	267.744	572.451	491.113	419.303	454.218	10.0111	128.146	38.1009	70.8107	19.2342	65.7269	47.2338	93.1812	61.5651	20.7415	17.127	13.8901	17.7826
Chakechake	238.82	130.138	282.329	223.805	199.344	215.458	3.5515	70.3663	23.0585	37.3982	9.90952	27.3631	27.0336	47.537	28.279	10.2664	6.40946	5.79607	7.49538
Mkoani	278.398	137.606	290.121	267.308	219.959	238.76	6.45957	57.7795	15.0423	33.4125	9.32465	38.3638	20.2002	45.6442	33.2861	10.475	10.7175	8.09404	10.2872
Lindi	69166	46140.5	114685	109394	105145	103536	2921.45	14055.7	2872.24	7757.31	3426.15	16523.2	4042.9	11893.4	13670.2	6825.18	7843.92	6787.19	7217.69
Kilwa	14245.2	8998.58	21942.2	21203.5	21301.8	20207.9	747.297	2478.16	735.198	1181.27	561.686	3513.57	931.324	1929.39	2621.64	1762.4	2137.68	2082.95	1956.66
Lindi rural	6782.97	5074.24	13783.4	12597.8	12697	12384.5	540.869	1938.87	580.655	1033.92	324.298	1960.36	492.846	1258.04	1361.3	547.995	606.379	650.065	654.819
Lindi urban	239.098	80.7043	155.503	152.894	128.049	126.732	4.88381	33.5699	14.8223	13.3739	5.37373	22.8543	20.115	19.5789	18.1615	30.945	32.5923	28.7586	29.6529
Liwale	38743.2	25266.7	62703.2	59624.3	56547.5	56619.6	1269.53	7344.81	1012.38	4306.42	2026.02	8777.27	1900.16	6849.39	7734.54	3460.16	3570.64	3068.79	3394.76
Nachingwea	6295.48	4690.37	10781.2	10675.4	9696.9	9502.32	188.883	1466.22	296.283	807.813	362.122	1542.68	438.865	1314.16	1394.09	679.795	874.819	602.728	796.068
Ruangwa	2860.05	2029.94	5319.98	5139.97	4773.85	4695.1	169.987	794.072	232.902	414.512	146.657	706.45	259.584	522.843	540.477	343.886	621.819	353.902	385.726
Manyara	46013.5	21233.2	49420.3	49076.4	42630	44788.1	1402.24	6022.03	1815.84	2756.09	1450.1	7603.52	2766.11	4739.47	6115.86	6190.86	9005.71	4984.19	6498.13
Babati	5049.46	1253.38	3175.12	3063.65	2690.99	3069.88	189.389	293.89	74.007	144.103	75.7796	543.927	147.499	226.445	334.509	641.75	1294.01	627.825	835.73
Hanang	3718.92	970.974	2038.62	1903.69	1713.26	1784.75	61.1071	314.189	100.686	142.668	70.8346	321.387	165.884	228.402	254.716	449.651	893.008	393.907	578.846
Karatu	95.247	92.5563	369.128	316.873	313.929	342.967	7.84746	34.0067	0.0383401	22.3812	11.5872	35.196	0.0878687	24.8629	32.4955	0.185286	0.905079	0.267878	0.256266
Kiteto	13898	8917.59	22986.7	23262.1	20276.9	20894.6	681.459	2771.1	959.539	1247.12	564.435	3458.39	838.4	1990.53	2627.55	1195.34	2039.79	871.543	1138.27
Mbulu	3806.72	1710.22	4085.64	3811	3737.55	3799.05	138.876	424.526	79.8691	224.288	120.369	643.932	186.24	380.149	499.219	542.478	984.599	607.301	635.36
Simanjiro	19445.2	8288.52	16765.1	16719.1	13897.4	14896.8	323.566	2184.32	601.7	975.53	607.09	2600.69	1428	1889.08	2367.37	3361.46	3793.4	2483.34	3309.67
Mara	21145.6	2490.01	4078.37	3906.3	3566.4	3449.21	194.187	818.544	367.965	261.254	189.325	742.212	779.063	429.269	534.398	3169.94	3976.82	3696.19	3219.16
Bunda	2732.74	261.571	421.369	384.341	344.542	368.818	23.828	75.8608	36.1864	20.0077	19.6668	86.3822	78.6327	39.038	56.9526	345.032	304.507	242.179	317.668
Lake victoria mara	108.502	1.89839	2.99214	2.41677	2.04776	2.584	0.108353	0.5139	0.242524	0.173525	0.0978505	0.5978	0.499994	0.3468	0.452442	0.675669	0.540498	0.442572	0.698479
Musoma rural	3379.49	530.992	944.514	931.586	746.365	860.971	69.8911	152.733	62.0847	58.3323	32.3156	202.89	122.717	88.9473	115.535	589.13	570.476	386.347	640.748
Musoma urban	76.143	7.3034	10.8143	10.2005	8.60478	9.35634	0.455105	1.89617	0.870703	0.477232	0.548231	2.19848	2.32957	1.03764	1.70821	12.9406	10.876	9.039	12.397
Serengeti	11002.2	1103.84	1724.33	1649.67	1593.53	1406.71	60.9231	376.087	178.276	106.858	90.9532	289.689	389.887	186.617	235.376	1465.08	1997.35	2017.84	1462.85
Tarime	3846.52	584.404	974.35	928.085	871.311	800.768	38.9815	211.453	90.3047	75.4052	45.7435	160.454	184.997	113.282	124.373	757.081	1093.08	1040.34	784.795
Mbeya	56825.8	35903.3	83147.9	84641	83549.2	83777.1	5544.63	4909.94	1113.16	2660.94	1135.85	18253.2	1960.87	5696.53	9978.92	5789.65	7977.63	5604.5	6742.56
Chunya	26278.1	20690.8	47291.9	47826.7	50099.1	47919.4	2911.08	2281.95	436.501	1295.98	549.472	10745.3	796.908	3193.61	5949.16	2169.28	2772.9	2507.86	2580.8
Ileje	2001.27	1209.37	2777.27	2925.59	2124.32	2814.7	294.773	257.125	67.9952	144.883	44.2473	608.304	112.299	211.098	276.968	296.134	415.59	193.724	384.404
Kyela	605.589	220.032	548.523	565.546	427.893	540.64	46.0614	53.9331	7.0998	36.5208	10.3125	109.643	11.9959	44.8753	53.4037	36.5501	45.271	15.103	52.1172
Mbarali	13766.2	7504.58	17530.4	17858.6	17701.7	17553.4	1060.13	1035.93	207.583	563.891	264.451	3758.14	379.998	1225.57	2137.77	1138.44	1617.95	1168.12	1360.89
Mbeya rural	2815.86	1246.53	2659.98	2895.78	2412.47	2590.36	195.296	264.201	74.954	129.854	59.3931	550.021	161.054	220.584	314.105	540.815	934.651	382.334	622.474
Mbeya urban	252.697	79.2105	160.237	164.485	123.303	140.961	9.65833	28.8215	12.0344	11.6773	5.10979	27.5163	19.6277	13.9666	18.0405	56.5251	105.271	27.7304	54.1774
Mbozi	8992.6	3286.41	8069.79	8165.53	7679.05	7920.4	565.336	712.816	281.185	290.982	140.648	1529.45	424.111	507.207	822.998	1348.56	1801.42	1225.79	1341.08
Rungwe	2113.49	1666.31	4109.85	4238.72	2981.34	4297.24	462.303	275.173	25.8029	187.156	62.2138	924.759	54.879	279.623	406.481	203.343	284.58	83.8467	346.618
Morogoro	69261.5	31606.1	83171.6	89267.8	75454.4	80444.2	6001.03	8719.4	2016.43	5054.56	1648.4	13900.4	3033.23	6729.31	7929.18	5884.75	9075.44	5101.34	6930.3
Kilombero	13340.4	5668.12	14347.2	14846.3	13182.3	14151.3	1277.09	1471.4	381.426	837.531	252.441	2643.07	586.768	1101.29	1334.02	1195.24	1414.21	828.879	1477.09
Kilosa	12608.8	6868.69	17862.5	19598.3	15580.6	16743.2	1013.41	2130.18	547.339	1176.17	406.67	2759.27	774.105	1583.65	1748.66	1225.59	1971.77	961.816	1426.65
Morogoro rural	13428.5	7682.57	18465.6	19579.1	16122.7	16396	644.89	2710.79	562.768	1577.87	570.15	2600.69	945.096	2091.22	2042.26	1736.25	2810.03	1729.22	1905.1
Morogoro urban	551.209	136.09	293.506	327.112	250.719	260.215	14.7531	47.9133	15.4279	22.8138	9.6716	45.3636	27.9013	31.1097	31.6278	81.632	136.647	76.9091	90.0942
Mvomero	6449.88	2877.21	7169.45	7756.39	5755.79	5766.33	182.063	1583.31	457.037	895.238	231.031	785.654	530.334	893.5	666.124	918.036	1687.87	826.138	959.045
Ulanga	22882.7	8373.46	25033.3	27160.5	24562.2	27127.2	2868.81	775.814	52.4338	544.94	178.441	5066.38	169.031	1028.54	2106.48	728.008	1054.91	678.381	1072.32
Mtwara	18151.1	12012.9	27376.2	26104.5	25038.8	24774.2	1046.09	3644.45	873.957	2010.32	760.172	4487.03	1256.66	3008.92	3255.21	2062.23	2432.45	2232.8	2518.51
Masasi	9674.59	6237.96	14236.7	13726.7	12940.3	12678.8	325.001	1880.17	414.825	1002.64	462.706	2116.16	696.321	1618.34	1804.27	1249.37	1493.46	1230.28	1454.09
Mtwara rural	3851.61	2588.67	5925.24	5721.76	5395.1	5503.9	318.025	739.07	168.884	438.886	131.3	1092.98	209.752	614.467	670.633	327.258	375.589	380.7	446.306
Mtwara urban	203.207	109.054	218.87	203.407	206.034	207.109	18.3648	30.1138	9.78638	15.8609	4.46653	47.8329	12.9866	23.6784	24.4801	21.0037	28.2264	27.564	30.7551
Newala	2206.27	1453.96	3224.2	2986.78	2986.44	2893.62	181.44	511.508	165.317	269.246	76.9457	555.236	208.312	352.653	336.994	283.932	330.331	357.368	345.008
Tandahimba	2215.45	1623.26	3771.25	3465.83	3510.88	3490.73	203.256	483.588	115.145	283.688	84.7538	674.815	129.288	399.779	418.838	180.67	204.85	236.889	242.35
Mwanza	19642.2	3024.18	6509.44	5979.37	6041.05	5610.2	246.6	1141.6	411.922	490.967	238.708	938.569	725.193	641.233	714.774	2728.46	2474.43	2432.12	2547.19
Geita	6234.09	1576.25	3594.98	3306.56	3398.15	3061.45	121.645	653.2	226.957	302.458	123.785	491.214	354.178	358.608	370.292	1172.22	1034.6	1136.36	1084.39
Ilemela	348.8	44.3378	65.9211	62.5794	65.1361	66.6648	6.99472	6.1843	2.61724	1.66389	1.90318	20.0926	9.19656	4.68526	10.2964	65.2021	62.3054	73.3895	71.9271
Kwimba	3258.87	90.4402	134.749	100.915	98.1075	110.337	4.32203	28.5231	13.4082	6.90119	8.21367	23.8177	31.4031	14.6419	20.317	185.191	133.918	110.169	163.758
Lake victoria mwanza	1047.36	336.502	878.693	867.889	861.334	832.301	40.5125	86.5258	26.6292	34.7924	25.1042	124.925	61.8464	56.6982	92.641	229.199	259.809	228.435	220.002
Magu	2852.24	135.446	203.749	179.96	167.493	179.403	11.3412	35.4186	16.4961	8.99917	9.92337	44.3749	40.511	19.8517	30.4138	230.538	194.848	165.073	244.822
Misungwi	2583.29	215.697	403.713	335.45	303.823	330.277	12.1336	85.2734	23.1792	45.4197	16.6746	63.0688	47.2213	55.0713	49.9215	242.542	182.875	153.762	222.568
Nyamagana	30.031	5.2544	10.4809	10.6795	11.3076	11.5808	1.51505	0.413566	0.11861	0.20939	0.0855657	3.13254	0.463637	0.487794	1.16918	2.82057	2.98003	3.10133	3.31313
Sengerema	2802.2	543.72	1088.6	987.783	1016.26	900.618	38.4481	225.549	92.4484	85.5084	47.5918	143.823	155.8	120.783	122.448	504.421	494.646	463.118	443.919
Ukerewe	485.358	76.5347	128.547	127.553	119.445	117.57	9.68813	20.5097	10.068	5.01513	5.42659	24.1189	24.573	10.4046	17.2752	96.3294	108.451	98.7174	92.4911
Pwani	32757.3	15766.6	35957.1	35123.6	33501.4	32878.7	1404.53	4475.21	1389.31	2148.71	937.185	6009.73	2011.6	3463.41	4275.52	4206.62	5541.55	4751.06	4680.58
Bagamoyo	8877.43	3646.88	7385.57	7906.52	6602.53	6375.47	226.635	1233.72	513.001	486.08	234.638	1199.9	703.911	808.737	931.822	1423.92	2204.24	1701.31	1480
Kibaha	1912.03	759.622	1546.93	1511.64	1386.32	1368.66	48.3312	225.976	79.5625	96.5245	49.8889	260.706	132.074	163.981	202.089	358.981	398.178	352.675	399.895
Kisarawe	5058.5	2867.6	6276.88	5896.49	5872.52	5837.83	276.722	714.504	236.068	335.841	142.595	1169.76	345.703	573.501	777.353	766.412	928.889	878.39	901.38
Mafia	497.504	147.353	307.709	300.752	297.094	278.654	16.4391	45.4347	14.6198	22.7248	8.09	58.0106	19.8988	32.9885	36.4387	41.3505	59.8946	52.2635	55.8039
Mkuranga	2854.68	1382.52	3165.47	3270.84	3060.14	2941.78	205.973	429.09	147.604	214.893	66.5931	574.024	191.111	290.669	326.199	410.303	463.995	475.669	514.201
Rufiji	13557.1	6962.64	17274.6	16237.3	16282.7	16076.3	630.433	1826.48	398.454	992.648	435.38	2747.32	618.903	1593.53	2001.62	1205.65	1486.35	1290.75	1329.3
Rukwa	65449.9	38193	91598.8	93326	90158.9	90518.4	5671.76	6744.64	1422.33	3721.74	1600.57	18384.2	2285.81	6891.96	10614.8	6386.91	8532.63	6357.86	7070.93
Mpanda	44773.3	31129	74007.7	74625.4	73038.7	73168.6	4262.81	5097.85	834.95	2983.17	1279.72	15078.2	1465.53	5705.54	8868.62	3924.35	5157.38	4092.99	4476.38
Nkasi	8960.3	4262.17	10937.8	11751.9	10727.8	11029.2	843.78	751.347	180.986	406.986	163.375	2116.05	297.152	719.467	1127.43	925.798	1221.19	809.483	1070.08
Sumbawanga rural	10237	2651.1	6316.98	6634.19	6045.69	5934.68	491.691	871.659	393.157	325.036	153.465	1102.01	497.629	454.113	594.624	1389.55	1913.56	1318	1373.15
Sumbawanga urban	1479.27	150.677	336.375	314.543	346.695	385.939	73.4794	23.7888	13.2379	6.54281	4.00801	87.9526	25.4984	12.8324	24.1187	147.21	240.505	137.394	151.317
Ruvuma	65032.7	38154	90621.9	93185.1	85212.1	90067.7	5996.87	6545.29	1477.36	3660.8	1407.12	18546.1	2367.56	6781.96	10446.1	5260.28	6551.48	4400.63	6213.27
Mbinga	7696.58	4425.59	10359.6	10792.8	9320.24	9608.44	541.189	1290.3	377.234	680.582	232.484	1776.48	560.344	957.708	1128.23	1169.53	1697.5	771.548	1217.43
Namtumbo	22297.4	15517.6	37042.2	37938.2	35814.7	37897.1	2710.4	1854.08	349.877	1056.63	447.57	8049.49	709.897	2427.65	4326.82	1741.97	2033.03	1518.43	2097.18
Songea rural	14260.3	10346.3	26462	27025.9	24350.8	24964.1	1136.36	2632.6	516.954	1512.65	603.001	4315.98	665.684	2357.99	3003.16	1164.06	1412.75	965.997	1408.61
Songea urban	355.308	110.307	242.642	231.675	209.88	233.67	19.2574	28.1589	6.91791	15.9884	5.25263	49.8908	13.9257	19.2419	27.1842	78.1219	82.4332	55.2342	106.109
Tunduru	20423.1	7754.28	16515.5	17196.6	15516.4	17364.3	1589.67	740.15	226.381	394.953	118.816	4354.23	417.705	1019.37	1960.76	1106.6	1325.77	1089.42	1383.94
Shinyanga	50881.8	11461.1	27367	26664.7	26285.4	26843.1	1786.75	2305.38	850.989	991.718	462.678	5331.87	1284.09	1846.49	2990.16	4371.83	4731.81	4123.17	4506.09
Bariadi	10355.4	650.711	1009.84	1022.65	903.881	923.072	57.1777	142.906	60.1347	43.5865	39.1846	232.208	160.261	99.2983	157.806	803.558	924.618	667.463	841.972
Bukombe	9914.72	5483.99	14590.6	14434.9	14103.6	14728.8	1067.38	928.498	345.033	426.59	156.875	2867.56	365.18	789.343	1458.82	1088.22	1317.86	1203.99	1188.92
Kahama	8690.78	2678.11	6539	6345.37	6568.02	6394.79	438.804	581.656	225.706	249.612	106.338	1237.12	331.819	432.426	674.603	1020.47	1059.33	1100.81	1038.68
Kishapu	4329.63	65.2704	103.121	80.1488	69.5677	75.6004	2.88698	30.2298	17.7611	5.95457	6.51417	14.3268	28.3181	10.0123	12.4274	127.884	105.461	73.4044	117.663
Maswa	3962.96	197.308	318.088	277.798	233.53	247.177	7.98685	78.4273	39.189	20.391	18.8472	45.9302	74.2835	36.0279	40.5884	309.727	235.877	143.463	233.962
Meatu	9335.21	2171.15	4413.52	4172.33	4075.29	4137.7	196.25	470.842	127.696	223.76	119.386	867.112	266.113	440.356	596.475	797.054	841.763	754.192	863.393
Shinyanga rural	3738.07	184.598	346.694	295.091	297.323	299.065	14.7784	62.1349	30.5144	18.552	13.0684	60.1234	48.496	32.908	42.7955	184.147	203.431	151.67	176.886
Shinyanga urban	554.961	29.9426	46.1562	36.4044	34.175	36.8996	1.48847	10.691	4.95515	3.27128	2.46456	7.48678	9.61786	6.11434	6.64825	40.7683	43.4673	28.1824	44.6107
Singida	49097.6	25694.1	53689.1	52305.8	50858.4	49762.4	2277.98	6195.36	1888.94	3034.34	1272.08	10667.3	2602.57	5344.03	7069.62	6009.1	6846.43	6273.17	6659.57
Iramba	7797.78	1719.1	3998.19	3876.41	3660.58	3603.7	143.363	536.644	180.911	242.261	113.472	628.693	263.616	369.215	456.487	700.845	804.231	578.239	711.007
Manyoni	29049.3	18008.4	35498.5	35158.9	34637.9	34006.7	1819.88	3306.19	971.742	1621.32	713.128	8093.2	1596.9	3336.77	4974.63	3998.62	4580.91	4535.74	4601.44
Singida rural	11609	5907.28	14102	13187	12487.7	12077.8	310.607	2332.34	724.746	1166.32	441.274	1927.99	721.852	1629.14	1625.88	1229.29	1376.88	1091.94	1263.88
Singida urban	641.487	59.2839	90.3647	83.4592	72.2099	74.1793	4.12736	20.1946	11.5433	4.44664	4.20464	17.4117	20.2001	8.90873	12.6208	80.3462	84.4174	67.2555	83.2452
Tabora	76834.8	38893.8	85319.3	83485.2	84835.4	83756.7	5601.14	7153.17	2830.85	3106.1	1216.22	18884	3498.09	6305.66	10188.1	7806.51	9029.29	8077.03	8564.17
Igunga	6882.09	1099.06	2484.71	2164.2	2076.03	2267.74	149.747	365.903	175.584	134.912	55.4073	439.694	202.945	200.131	255.572	519.857	601.667	430.834	570.237
Kaliua	110.471	0.0141327	0.0124267	0.0246036	0.00786815	0.0179219	0.00669816	0.00112485	0.000562635	2.31049e-05	0.000539113	0.00752431	0.0038125	0.0001125	0.00224194	0.389411	3.57039	1.4616	2.81567
Nzega	8086.62	2089.65	4675.07	4222.95	4426	4066.82	150.982	757.595	315.54	302.277	139.778	704.746	395.169	460.898	527.285	839.101	871.37	866.939	808.851
Sikonge	28205.6	17118.6	36120.2	36397.4	37647.8	36772.4	2487.28	1832.51	505.292	937.606	389.61	8968.78	895.964	2520.55	4727.69	2718.28	3370.4	3020.67	3103.91
Tabora urban	1518.11	499.387	930.372	858.448	936.309	885.137	50.9764	95.7973	31.1449	40.4343	24.2181	207.979	76.6468	84.69	129.501	271.292	296.479	277.955	297.281
Urambo	20929.9	12694.9	29372.6	28675	28996.3	29304.5	2221.49	2286.89	943.551	1003.38	339.962	6460.68	1074.08	1934.3	3219.31	2142.29	2364.65	2247.12	2350.21
Uyui	11102	5392.14	11736.3	11167.1	10752.9	10460.1	540.659	1814.48	859.738	687.493	267.245	2102.16	853.278	1105.09	1328.77	1315.31	1521.15	1232.05	1430.87
Tanga	29308.6	16995.4	39882.1	43600	35125.9	35270.6	1139.4	5741.85	1568.55	2929.73	1243.57	5696.91	2265.71	4370.14	4656.14	3718.85	6143.73	3743.44	3646.71
Handeni	8355.89	4246.16	9169.67	9629.87	8025.28	7608.89	160.31	1717.55	641.394	736.098	340.058	1200.51	826.189	1121.61	1096.15	1170.87	1770.44	1176	911.956
Kilindi	6507.31	4826.16	11499.2	13582.3	9278.48	9694.99	153.166	1955.52	411.195	1138.43	405.891	1381.45	546.301	1544.21	1352.66	657.777	1371.47	466.936	686.623
Korogwe	3259.28	1646.45	4282.42	4575.72	3966.3	3835.52	122.372	568.492	131.035	300.1	137.356	561.813	191.374	424.883	467.697	339.584	577.595	426.355	322.985
Lushoto	4259.91	2715.49	7076.57	7409.73	6715.04	6767.73	319.477	627.391	107.139	352.283	167.969	1134.39	222.089	567.238	790.877	548.007	978.934	543.763	574.438
Muheza	4418.98	2750.24	6196.92	6612.08	5534.11	5817.13	306.016	684.51	209.578	326.575	148.357	1103.11	347.254	564.404	734.505	616.245	901.698	692.026	710.299
Pangani	1867.8	659.57	1407.79	1536.22	1387.18	1333.12	68.2154	142.428	47.9747	59.9504	34.5027	269.055	91.9354	119.206	178.796	265.653	350.113	327.857	290.915
Tanga	639.485	151.367	249.516	254.074	219.501	213.195	9.84971	45.9602	20.2305	16.2893	9.44037	46.5787	40.5633	28.6019	35.4497	120.715	193.479	110.503	149.496
Zanzibar south and central	936.851	608.438	1511.65	1559.48	1404.72	1351.41	33.8552	194.034	17.3724	127.974	48.6877	216.68	26.0028	182.716	182.793	39.903	68.7957	40.528	53.6901
Kusini	405.262	277.253	716.973	720.627	700.165	627.132	9.36852	99.1886	5.50457	67.7345	25.9495	90.0941	7.92245	92.6363	86.4901	9.58148	15.0249	11.7788	13.4016
Zansibar central	531.589	331.185	794.68	838.853	704.55	724.28	24.4867	94.845	11.8678	60.239	22.7382	126.586	18.0804	90.0797	96.3027	30.3215	53.7708	28.7492	40.2884
Zanzibar west	251.968	108.553	223.896	221.806	181.94	203.25	9.54926	30.1519	7.57519	15.8891	6.68763	40.4938	13.618	25.9108	28.3871	25.365	33.9381	21.176	30.8437
Magharibi	235.966	108.363	223.553	221.445	181.664	202.938	9.53939	30.1108	7.56977	15.865	6.67597	40.4248	13.6026	25.861	28.3307	25.3331	33.8902	21.1403	30.8019
Mjini	16.002	0.189877	0.343388	0.361063	0.276809	0.312035	0.00986566	0.0411854	0.00542376	0.0240965	0.0116651	0.0689634	0.015425	0.0497688	0.0563301	0.0319155	0.0479669	0.0357254	0.0417837
Zambia	736263	406562	907716	889038	900294	916939	68703.9	59388.8	20540.2	27516	11332.6	207478	32875.5	59577.1	106219	94227.6	104592	108555	112061
Central	93618	48580.5	100343	94851.5	98894.9	100951	8155.08	7532.88	3351.77	2941	1240.11	24802.9	4717.93	6856.11	12179.2	12349.5	13567.9	14848.4	14964.1
Chibombo	13027.2	3741.98	7251.23	6611.44	6955.82	6932	567.989	884.485	472.068	275.234	137.183	1678.95	658.741	543.698	857.328	1932.21	1997.09	2409.8	2194.13
Kabwe	1549.41	518.895	1058.53	1004.07	1076.59	1111.38	121.706	68.6862	30.8274	27.5424	10.3165	286.345	51.1233	63.6182	117.496	186.343	207.684	245.37	221.551
Kapiri mposhi	17141.4	7627.53	16189.3	15181.1	15997.9	16283.6	1503.28	1406.69	683.09	543.473	180.131	3950.11	817.037	1076.46	1779.63	1957.68	2247.7	2687.77	2601.96
Mkushi	17575.9	12515	28073.6	26262.7	27521.8	27993	1705.74	1784.47	516.353	871.37	396.746	6214.55	727.619	2044.85	3525.02	1598.1	1747.46	1779.5	1870.75
Mumbwa	20922.5	9494.99	16966.4	16052.4	16825.3	17395.2	1525.13	1093.03	482.772	417.034	193.219	4947.9	937.326	1241.02	2363.78	3116.2	3372.41	3483.56	3778.62
Serenje	23401.7	14682.2	30804.4	29739.8	30517.6	31235.3	2731.24	2295.52	1166.66	806.343	322.512	7725.02	1526.09	1886.46	3535.97	3558.91	3995.59	4242.41	4297.12
Copperbelt	31322.4	19552.2	53457.3	50934.3	52688.9	52492.9	3454.1	4416.73	1299.69	2288.72	828.321	9555.05	1271.2	3424.5	5291.19	2951.5	3770.86	4273.27	4100.42
Chililabombwe	829.773	382.366	964.689	915.466	940.543	910.282	69.7016	124.065	42.316	67.038	14.7108	178.433	36.9692	77.3484	89.303	85.4429	116.051	127.175	119.046
Chingola	1644.89	580.552	1476.21	1363.79	1455.73	1417.07	82.3822	141.355	28.875	79.0895	33.3901	259.934	46.8148	115.598	157.99	164.534	209.814	245.712	218.269
Kalulushi	1361.81	693.523	1835.05	1727.42	1752.43	1708.52	106.892	233.166	78.356	116.032	38.7781	296.385	81.1994	140.482	175.146	198.685	232.203	258.173	232.623
Kitwe	1070.72	291.352	636.887	574.851	567.678	516.575	41.3998	161.48	99.0725	48.9805	13.427	101.544	81.895	55.2754	52.4448	139.073	143.524	154.698	136.546
Luanshya	674.478	224.115	540.439	509.013	523.032	518.455	49.0818	70.9772	35.9396	27.1479	7.88976	107.821	33.4261	34.5787	48.181	95.213	98.6941	117.056	107.701
Lufwanyama	10210.3	7887.52	23503.8	22484.8	23339.1	23066.1	1186.95	1624.74	220.945	974.373	429.423	3778.01	239.402	1487.63	2378.74	685.642	1122.32	1276.51	1258.41
Masaiti	2943.07	1705.37	3983.21	3745.49	3879.06	3842.14	331.057	471.433	222.795	191.248	57.3898	794.719	251.975	277.749	379.662	526.616	543.87	633.237	595.165
Mpongwe	10623.7	7088.82	18702.9	17895.1	18503.3	18873.3	1457.71	1287.31	448.72	639.152	199.435	3738.03	393.018	1096.27	1857.97	779.692	1017.21	1132.89	1130.39
Mufulira	1056.06	414.851	970.226	921.635	957.367	935.317	74.6454	109.355	36.5286	55.101	17.7256	191.375	53.0771	73.5068	96.4721	162.931	176.428	198.897	186.565
Ndola	907.655	283.781	843.859	796.682	770.563	705.128	54.2753	192.855	86.1465	90.5562	16.1519	108.788	53.4206	66.0552	55.2875	113.672	110.746	128.923	115.717
Eastern	69465	41336.2	86173.1	86283.3	84713.8	86757.2	6172.57	5577.07	1836.22	2575.13	1165.72	20724.9	3291.96	6301.51	11001.9	8522.82	9798.35	8740.58	9315.6
Chadiza	2614.76	1140.61	2590.01	2663.66	2426.57	2420.47	122.848	291.741	79.2407	141.579	70.9211	450.881	141.458	239.103	308.781	400.312	435.582	365.067	427.159
Chama	18651.2	14221	30875.6	31483.4	30709.8	31439.8	2096.53	1530.58	349.014	826.591	354.979	7392.26	700.528	2165.23	3958.19	1565.06	1920.99	1707.55	1705.05
Chipata	5703.88	2376.16	4771.36	4912.41	4440.82	4325.72	192.308	636.36	218.887	277.906	139.567	878.635	360.597	509.567	626.269	881.189	974.546	810.649	947.765
Katete	3830.85	948	1754.03	1677.15	1660.11	1725.67	171.774	199.239	109.972	55.2335	34.0334	440.919	181.692	119.959	204.42	616.13	670.035	574.751	617.113
Lundazi	13990.3	8014.97	14656.5	14861	14139.1	14396.2	940.514	1197.71	482.956	471.419	243.335	3796.88	830.749	1262.4	2121.57	2077.07	2399.68	2137.71	2318
Mambwe	6165	4294.1	8753.27	8820.22	8755.01	9195.39	871.727	428.958	174.655	197.314	56.9895	2417.4	291.331	533.596	1050.83	747.31	887.813	758.52	855.541
Nyimba	7545.6	3137.66	6647.33	6428.46	6687.99	6691.66	491.069	445.377	180.074	176.446	88.8565	1573.27	315.136	429.203	818.367	1051.09	1231.78	1086.81	1150.62
Petauke	10963.4	7203.7	16125	15437.1	15894.5	16562.3	1285.79	847.097	241.421	428.64	177.036	3774.68	470.464	1042.45	1913.51	1184.66	1277.93	1299.52	1294.36
Luapula	44889.8	23838.7	56876.2	52660.7	55391.7	55921.9	3954.8	4900.23	1740.39	2267.16	892.675	11332.1	2586.14	3806.5	6100.87	6222.18	6926.41	7775.98	7316.65
Chiengi	2128.28	1497.78	4461.79	4242.93	4214.59	4516.59	348.309	293.262	84.7103	163.288	45.2633	766.142	112.795	235.076	383.053	210.918	312.301	288.099	209.297
Kawambwa	9088	6170.55	15394.8	14481.2	15102.6	15871.5	1499.16	1021.47	379.794	490.439	151.239	3346.44	528.083	827.285	1466.16	1240.34	1433.72	1611.6	1520.35
Mansa	9166.23	4677.75	10336	9450.17	9965.17	9836.36	601.612	1098.26	456.24	436.261	205.759	2043.3	686.092	756.488	1188.4	1843.76	1926.98	2157.35	2059.28
Milenge	7003.15	4622.89	10822.6	9871.91	10703.2	10658.9	594.046	756.717	211.329	372.918	172.471	2212.11	322.401	770.18	1316.1	854.109	947.494	1113.01	1027.52
Mwense	6757.49	4280.26	9728.1	8871.29	9548.58	9396.38	592.515	922.579	316.126	433.866	172.587	1951.57	490.724	724.323	1111	1099.08	1211.43	1420.37	1294.01
Nchelenge	2801.64	1510.43	4338.72	4159.15	4238.98	4040.78	191.267	488.88	119.795	281.093	87.9919	626.051	136.474	335.274	412.13	184.861	243.319	249.32	189.047
Samfya	7945.03	1078.99	1794.12	1584.09	1618.49	1601.42	127.888	319.058	172.395	89.2978	57.3651	386.498	309.566	157.871	224.011	789.127	851.162	936.234	1017.15
Lusaka	21888.3	13856.8	31508.5	30850.9	31779.9	32079.8	2341.46	1768.46	510.596	886.249	371.62	7259.9	760.266	2069.02	3763.01	2140.44	2416.48	2705.36	2656.74
Chongwe	10840	7543.31	17058.6	16638.2	17074.4	17275.4	1183.93	966.118	273.072	486.706	206.339	3897.93	407.698	1157.21	2077.41	1079.09	1145.8	1292.64	1279.54
Kafue	6064.36	2863.01	6616.99	6329.88	6624.76	6682.34	557.083	491.137	192.504	210.805	87.8285	1462.83	243.571	425.635	729.811	695.701	847.546	945.846	897.19
Luangwa	4518.73	3420.27	7779.96	7834.56	8027.69	8066.63	592.893	306.175	42.5324	186.893	76.7504	1882.71	104.999	482.638	949.553	344.71	398.629	435.429	446.811
Lusaka	465.229	30.2033	52.9733	48.1873	53.1133	55.4774	7.55201	5.03444	2.48719	1.84535	0.701904	16.4257	3.99817	3.54217	6.23044	20.9385	24.5074	31.4469	33.1903
North-western	123953	92038.6	247082	248436	246762	256464	19451.4	10095.5	1736.77	6317.37	2041.32	51229.6	2604.33	12876.9	25081.8	7183.6	8044.6	8137.6	9081.99
Chavuma	4951.58	1041.18	2363.37	2284	2364.9	2331.52	150.95	182.169	52.9901	88.0782	41.1008	494.542	94.8308	172.108	278.721	508.813	408.241	464.114	555.952
Kabompo	13734.7	10973.9	30656	31151.1	31764.6	31760.6	2189.61	1085.48	156.425	682.322	246.734	6166.81	202.49	1487.86	3115.46	513.702	533.367	621.372	594.334
Kasempa	20573.1	16459	41496.4	41332.5	41363.1	43672.9	3412.8	1237.15	167.328	815.381	254.437	9491.86	327.776	2109.28	4524.66	1099.26	1211.58	1096.88	1473.65
Mufumbwe	20460.9	15696.5	35458.1	35476.4	34999.4	37897.5	3549.76	1110.63	274.302	677.595	158.736	9271.97	525.357	1918.26	3976.69	1352.23	1536.85	1512.42	1640.71
Mwinilunga	20853.1	17168.9	51918.5	52924.8	50658.2	52765.9	3344.13	2497.65	286.38	1604.09	607.179	9014.13	425.232	2741.5	4980.27	947.682	1067.04	1028.01	1176.52
Solwezi	29973.8	23425.4	67721.3	68113.3	67679.8	70991.9	5971.77	2727.19	553.237	1758.07	415.886	13434	621.166	3064.4	6082.15	1737.73	2466.2	2358.12	2708.68
Zambezi	13405.5	7273.65	17468.2	17154	17931.5	17043.8	832.36	1255.2	246.113	691.837	317.25	3356.26	407.473	1383.5	2123.88	1024.18	821.324	1056.69	932.14
Northern	143452	68524.8	146813	146261	143541	145040	11663	13396.5	6358.43	4760.11	2277.99	32807.3	9561.83	9505.94	16603.4	26266.4	30982.1	29416	30842.1
Chilubi	4483.01	956.679	2123.61	1999.36	2060.66	2040.9	156.881	238.988	91.57	109.366	38.0516	412.798	155.328	165.466	222.563	319.372	353.48	374.58	366.393
Chinsali	15518.6	7817.53	15459.1	15617.6	14651.7	14886.8	1358.85	1924.93	1111.64	552.934	260.35	3569.97	1526.7	1027.96	1687.56	3452.78	4130.14	3742	4118.31
Isoka	8189.6	4504.89	9908.92	10030.7	9253.07	9697.56	618.379	827.293	279.804	364.234	183.254	2058.14	532.048	726.564	1184.93	1437.4	1641.51	1254.24	1542.6
Kaputa	11749.8	7863.52	19803	19437.6	19625.9	20557.1	1702.26	947.442	247.57	507.215	192.658	4276.61	386.881	1094.9	2101.7	1094.08	1437.77	1271.3	1343.04
Kasama	10952.5	4723.47	9587.57	9340.99	9674.52	9438.49	842.765	988.866	506.683	336.985	145.199	2244.85	771.033	633.159	1070.57	2163.47	2502.98	2855.39	2766.38
Luwingu	8835.74	3508.19	5878.5	5307.62	5569.27	5449.91	482.92	907.514	487.129	270.397	149.988	1423.15	839.073	494.003	748.939	2434.12	2544.18	2864.01	2887.45
Mbala	7493.2	2048.76	3506.2	3701.41	3092.88	2941.63	168.626	728.863	405.161	163.525	160.177	628.706	692.295	299.399	425.069	2052.71	2550.36	1938.33	1983.17
Mpika	39227.7	20931.3	45548.2	45571.7	45578.1	45911.7	3583.4	3213.51	1371.57	1291.97	549.97	10714.7	1971.01	2859.49	5374.64	6156.06	7061.99	7359.68	7802.56
Mporokoso	12553.5	6421.39	13492.8	13024.2	13108.8	13189.8	1092.51	1390.99	710.375	450.412	230.205	2988.87	1047.32	873.74	1507.37	2899.44	3379.67	3581.4	3542.24
Mpulungu	9869.51	6608.66	16443.8	17277.4	16648.8	16785.7	1401.89	1059.09	420.763	493.701	144.626	3538.69	509.738	908.77	1647.81	1048.1	1408.1	1144.58	1211.52
Mungwi	9974.95	2532.85	4171.85	4106.86	3577.96	3426.4	210.665	951.559	594.6	192.797	164.161	783.853	864.498	362.133	519.848	2059	2665.18	2030.15	2214.9
Nakonde	4603.48	607.506	889.462	845.168	699.276	713.834	43.8661	217.492	131.565	26.5783	59.349	166.98	265.909	60.3552	112.362	1149.83	1306.72	1000.31	1063.54
Southern	80888.3	30662.9	56561.8	54455.3	55920	56963.3	4518.7	4099.54	1521.46	1672.43	905.651	14967.6	3588.35	4223.86	7864.02	14095	15110.7	15952.8	16231.5
Choma	7008.24	1954.15	3583.59	3470.85	3567.45	3566.92	335.393	350.733	157.269	128.988	64.4751	940.644	288.862	272.942	449.681	1182.21	1232.26	1309.47	1324.07
Gwembe	3409.9	2697.7	5973.42	5782.88	5951.71	6151.77	520.472	341.909	78.4354	195.976	67.4973	1454.27	140.549	408.762	693.406	426.259	519.123	556.371	582.557
Itezhi-tezhi	5110.38	686.471	1111.88	1024.6	1097.89	1087.73	99.1699	122.608	64.7124	32.2545	25.6409	314.007	130.513	83.5668	157.532	598.6	614.279	634.809	670.889
Kalomo	12055.7	3132.95	5847.1	5516.81	5719.92	5909.69	487.092	422.212	171.839	148.427	101.946	1544.27	405.963	396.783	782.256	1975.76	1844.2	2102.79	2128.88
Kazungula	19954.8	7804.71	12379.4	11924.6	12305.2	12171	785.758	986.887	379.256	336.076	271.555	3441.6	1199.34	1053.66	2105.89	4873.99	5190.97	5407.6	5500.39
Livingstone	1379.55	541.622	916.468	891.457	882.934	886.822	51.0688	80.326	24.7525	34.0341	21.5394	232.29	72.451	89.3072	147.087	265.045	296.23	294.256	300.42
Mazabuka	5227.93	1128.96	2197.53	2065.22	2147.54	2172.75	189.265	213.375	82.0776	88.0843	43.2132	526.185	156.969	173.946	270.918	574.309	701.485	811.183	760.08
Monze	4326.28	801.464	1362.16	1339.47	1421.12	1416.25	165.789	111.114	56.1198	34.1067	20.8878	417.525	119.079	87.965	175.999	620.711	705.655	778.623	758.257
Namwala	14903.5	6310.54	10526.4	9987.28	10223.1	10632.6	814.805	704.95	288.735	258.38	157.834	3088.65	753.29	816.879	1648.33	2827.47	3027.85	3103.17	3266.33
Siavonga	3713.53	2779.84	6283.8	6082.73	6165.22	6371.49	478.176	390.157	110.507	205.218	74.4315	1450.88	169.447	426.693	732.214	396.101	522.362	520.414	481.79
Sinazongwe	3798.55	2824.46	6379.96	6369.44	6437.92	6596.26	591.713	375.267	107.755	210.883	56.6298	1557.27	151.881	413.357	700.709	354.554	456.313	434.166	457.844
Western	126786	68170.9	128901	124305	130602	130270	8992.86	7601.9	2184.86	3807.81	1609.23	34798.4	4493.46	10512.7	18333.7	14496.2	13974.8	16704.7	17552.3
Kalabo	17925.8	6265.66	12918.2	11720.6	11324.1	12682.4	766.86	1001.16	206.513	557.479	237.164	2927.38	422.191	1182.18	1731.35	1680.48	1472.47	1942.42	2611.09
Kaoma	22444.8	15871.8	30949.3	30699.9	31290.7	31322.7	2058.41	1682.94	502.115	839.79	341.039	8230.97	851.302	2442.15	4341.72	1968.91	2091.38	2171.39	2293.75
Lukulu	17399.3	7413.31	16309.7	16368.6	16844.6	16559.4	1388.95	1129.95	341.546	595.203	193.205	3845.41	549.56	1166.67	1844.28	1730.41	1477.18	1940.83	1854.24
Mongu	9999.01	4478.88	8928.54	8761.05	9479.13	8875.2	557.335	609.147	185.762	293.456	129.93	2198.15	331.206	734.183	1213.69	806.725	760.873	963.156	841.063
Senanga	14237.3	8917.79	16787.6	15946.9	17356.9	16943.6	1053.41	896.295	224.178	473.912	198.206	4568.15	436.58	1433.99	2476.87	1062.22	1060.1	1333.98	1280.74
Sesheke	28665.7	18494.5	31366.5	29917.2	33376.8	32120.6	2218.54	1460.81	388.535	734.891	337.382	9665.18	1153.95	2639.8	5026.81	4400.02	4326.92	5473.1	5332.48
Shangombo	16114.6	6728.98	11641.3	10891.1	10929.6	11765.7	949.35	821.599	336.216	313.079	172.304	3363.17	748.665	913.77	1698.96	2847.47	2785.88	2879.81	3338.93
Zimbabwe	389089	128531	252696	245359	255254	250600	18014.4	20037	6517.96	8966.7	4552.38	60844.4	14759.6	19221.6	33614.7	64823.6	71281.7	78469.5	75573.6
Bulawayo	457.269	19.6589	31.0221	30.531	31.374	31.4405	3.89363	3.44766	1.76441	0.784188	0.899064	9.26958	4.16219	2.00657	4.17088	29.5154	33.1804	36.9491	33.8007
Bulawayo	457.269	19.6589	31.0221	30.531	31.374	31.4405	3.89363	3.44766	1.76441	0.784188	0.899064	9.26958	4.16219	2.00657	4.17088	29.5154	33.1804	36.9491	33.8007
Harare	895.698	54.6529	115.368	101.89	102.072	97.7694	6.05814	23.6087	13.2231	7.16295	3.22267	19.2976	13.116	10.1773	12.0192	22.3885	23.3588	24.4319	21.1635
Harare	895.698	54.6529	115.368	101.89	102.072	97.7694	6.05814	23.6087	13.2231	7.16295	3.22267	19.2976	13.116	10.1773	12.0192	22.3885	23.3588	24.4319	21.1635
Manicaland	35761.5	14864.5	37727.3	36056.5	38456.9	36433.3	2625.78	3914.51	1230.87	2013.83	669.804	6835.15	1546.51	2704.24	3770.66	4314.13	4843.12	5070.31	4832.83
Buhera	5344.65	970.126	2061.44	1953.4	1947.43	1871.86	78.7102	267.278	93.2194	107.953	66.1054	347.622	178.401	187.045	256.061	625.031	677.194	611.781	567.656
Chimanimani	3342.31	2376.47	7032.87	6856.64	7080.57	6788.52	588.069	832.313	290.35	451.412	90.5508	1171.64	191.769	444.665	567.571	330.965	420.195	502.285	459.931
Chipinge	5219.86	1955.29	4541.73	4506	4708.67	4412.55	347.396	475.883	159.703	235.297	80.8828	908.806	217.475	351.19	476.839	563.691	658.695	720.155	639.733
Makoni	7909.7	2546.39	5471.77	5167.26	5426.36	5368.94	370.528	471.911	145.654	215.251	111.007	1146.25	308.949	427.082	662.612	1047.55	1103.23	1119.96	1200.39
Mutare	5673.92	2340.68	6037.32	5737.38	6267.59	5763.34	335.706	608.497	181.553	300.745	126.199	1000.75	279.76	444.453	614.018	712.837	786.146	788.396	706.013
Mutasa	2542.86	1473.95	4040.22	3688.38	4283.22	3741.44	248.498	546.934	157.165	306.058	83.7119	627.217	145.344	331.869	368.863	320.702	371.938	462.83	403.996
Nyanga	5728.18	3201.56	8541.98	8147.43	8743.02	8486.62	656.874	711.689	203.224	397.119	111.346	1632.87	224.814	517.939	824.699	713.349	825.72	864.904	855.111
Mashonaland central	28359	9780.83	20931.1	19496.8	20579.5	19919.7	1064.79	2070.63	611.477	966.645	492.512	4124.8	1179.52	1815.05	2656.54	3671.43	3944.89	4483.66	3941.88
Bindura	2276.65	864.491	2094.7	1832.82	1978.87	1888.99	63.78	269.052	71.3981	136.152	61.5012	308.983	105.24	208.172	241.936	211.022	245.934	233.335	197.583
Centenary	4276.29	1264.73	2655.69	2389.69	2582.73	2539.52	128.9	244.21	77.2021	103.689	63.3187	534.106	162.437	218.467	348.823	564.467	568.942	679.114	569.866
Guruve	7760.79	2958.93	5984.19	5705.83	5857.54	5698.36	286.349	570.338	170.868	254.352	145.118	1245.66	361.564	526.045	824.142	1253.16	1326.12	1598.69	1379.5
Mazowe	4436.59	1144.19	2610.58	2396.1	2459.54	2341.03	81.6641	350.51	86.5868	180.216	83.7076	399.11	154.692	276.743	313.032	391.002	423.82	491.068	396.706
Mount darwin	4519.27	1256.01	2565.38	2385.54	2605.12	2491.09	164.278	237.709	85.4134	97.4775	54.8185	554.339	174.855	203.194	322.925	619.737	656.685	729.841	669.801
Rushinga	2335.37	1063.76	2416.59	2362.78	2469	2417.8	190.409	188.855	60.4999	93.7585	34.5967	525.377	101.598	168.033	268.313	334.384	409.255	404.783	410.289
Shamva	2753.99	1228.72	2603.94	2424.02	2626.67	2542.9	149.412	209.96	59.5093	101	49.4513	557.233	119.13	214.393	337.371	297.661	314.135	346.833	318.137
Mashonaland east	32214.8	9184.04	19912.1	18869.9	19785.6	19406.9	1211.84	1711.74	523.207	782.65	405.887	4099.26	1088.28	1549.5	2441.44	3819.7	4088.12	4239.53	4119.08
Chikomba	6633.72	1421.64	2962.77	2823.98	2846.66	2803.96	126.218	283.95	79.8073	124.317	79.826	574.972	190.476	257.648	397.743	743.448	778.129	808.949	771.806
Goromonzi	2495.49	527.001	1086.34	941.479	1039.37	1014.02	54.6404	126.544	42.1555	55.3373	29.0516	208.37	82.5124	99.4815	136.348	260.777	258.209	288.524	263.603
Marondera	3535.05	639.676	1331.37	1156.9	1280	1213.08	49.8332	167.578	52.6939	73.1211	41.7633	233.692	103.375	130.758	171.528	334.522	313.97	371.357	331.145
Mudzi	4158.85	2015.63	4661.82	4577.91	4749.73	4612.17	314.302	363.102	115.788	173.041	74.2728	944.85	205.74	330.583	533.697	606.754	667.932	645.003	641.195
Murehwa	3491.59	828.076	1695.67	1579.27	1657.98	1613.77	102.65	183.986	56.8394	83.8644	43.2824	345.117	117.334	154.42	210.618	383.798	395.49	408.505	411.998
Mutoko	4062.33	1732.58	3914.09	3731.11	4008.6	3992.04	298.393	219.861	59.8245	110.51	49.5263	886.2	138.992	246.329	459.701	569.782	660.451	673.117	683.94
Seke	2565.99	440.84	779.601	732.769	724.594	728.149	48.3612	99.3321	44.3699	32.4075	22.5547	175.941	88.9353	69.3022	106.321	311.455	331.108	347.964	324.997
Ump	2682.6	911.453	1969.02	1904.85	2009.99	1980.16	148.863	137.357	39.9029	67.5818	29.8719	446.96	86.6558	139.788	237.431	355.123	425.746	427.753	436.182
Wedza	2589.14	667.155	1511.41	1421.63	1468.68	1449.56	68.5804	130.034	31.8256	62.47	35.7386	283.159	74.2578	121.192	188.05	254.044	257.089	268.363	254.214
Mashonaland west	56173.1	21906.6	41166.2	40180.2	41112.2	40800.9	2894.5	3249.51	1159.67	1382.11	707.735	10435	2392.49	3348.06	5718.88	7854.67	8412.54	9097.83	8941.71
Chegutu	5348.88	1197.18	2189.84	2144.83	2187.26	2071.12	132.997	250.707	103.202	91.9879	55.5177	499.085	200.599	198.495	298.303	624.55	657.184	729.108	664.236
Hurungwe	19732.4	8365.1	15279.3	15129.4	15555.9	15692.6	1292.79	876.187	264.112	406.72	205.355	4297.77	771.066	1134.14	2156.82	3180.22	3398.03	3702.63	3687.98
Kadoma	9275.4	4127.34	7433.61	7277.43	7638.02	7403.56	570.609	598.98	284.046	211.258	103.675	2045.8	463.056	575.475	1040.67	1221.67	1335.61	1467.69	1401.34
Kariba	7116.1	2404.54	3981.05	3771.5	3825.86	4017.92	284.949	246.319	71.1496	103.771	71.3987	1134	294.298	319.911	654.998	1470.65	1619.13	1645.3	1730.46
Makonde	8761.08	4608.4	9770.4	9475.09	9541.76	9341.99	504.261	931.034	310.642	421.169	199.223	2008.01	470.689	868.382	1259.61	901.593	924.224	1012.86	976.449
Zvimba	5939.24	1204.04	2511.93	2381.93	2363.38	2273.7	108.887	346.286	126.522	147.199	72.5655	450.302	192.785	251.66	308.481	455.987	478.367	540.25	481.244
Masvingo	56216.1	16869	31353.4	30747.9	31321.4	30738.5	2030.13	2631.87	823.443	1118.93	689.504	7530.28	2288.4	2530.09	4506.91	10760.4	11892.4	12998.6	12403.8
Bikita	5186.52	2429.28	5076.92	4957.82	5001.9	4848.35	227.44	454.775	113.709	220.51	120.556	1026.75	260.992	450.556	689.505	776.223	865.075	894.791	802.4
Chiredzi	17537.5	4095.63	6496.57	6336.21	6587.26	6409.79	470.928	553.191	221.811	177.324	154.057	1813.96	697.067	510.733	1069.64	3795.43	4106.75	4825.56	4429.7
Chivi	3563.95	936.731	2187.38	2157.73	2148.39	2155.64	138.189	169.402	39.0384	84.251	46.1121	427.03	98.6608	155.582	254.743	458.922	502.728	477.259	498.844
Gutu	7132.92	1810.09	3565.58	3380.93	3343.74	3295.6	138.37	406.875	120.851	177.722	108.302	681.569	275.733	356.559	494.86	901.806	970.605	937.361	918.023
Masvingo	6817.14	2255.45	4839.3	4811.54	4797.17	4744.25	328.735	422.533	129.387	195.482	97.6631	1029.5	266.287	371.486	586.767	1012.06	1165.13	1139.38	1163.84
Mwenezi	12885.2	4254.2	6795.46	6702.06	7078.56	6976.7	567.751	382.967	130.126	145.985	106.856	2078.75	550.151	487.059	1134.77	3340.28	3731.72	4121.23	4041.55
Zaka	3092.85	1087.58	2392.24	2401.62	2364.41	2308.19	158.722	242.131	68.5202	117.652	55.9589	472.724	139.505	198.119	276.621	475.652	550.403	603.01	549.39
Matabeleland north	75214	26219.5	47091.1	47194.5	48658.7	48884.6	4314.64	2508.85	839.834	1100.04	568.978	13872.1	2496.42	3169.55	6658.76	15566.4	17833.9	19604.7	19679.8
Binga	13038.8	6293.88	11619.7	11676.9	11964.6	12368.1	1246.35	497.042	181.659	239.108	76.2749	3628.27	417.314	717.224	1526.61	1978.8	2372.79	2515.38	2682.18
Bubi	5523.24	1673.35	2676.04	2662.25	2837.99	2774.03	278.563	179.36	80.7852	57.4973	41.0777	866.599	228.105	181.95	395.058	1221.14	1381.66	1591.24	1480.22
Hwange	29763.1	9350	18228.9	18417.4	18590.1	18551.2	1322.23	995.368	199.356	516.225	279.786	4672.43	801.108	1310.83	2555.81	6447.01	7370.21	7835.11	8046.76
Lupane	7726.43	3208.5	5354.93	5307.1	5745.03	5787.73	675.656	242.068	132.251	85.7985	24.0189	1898.81	278.45	309.729	718.744	1402.81	1631.7	1898.23	1877.3
Nkayi	5298.99	1946.62	3601.06	3613.11	3699.25	3693.46	297.517	204.282	74.8752	85.2888	44.1179	1017.44	179.742	245.184	502.774	921.386	1104.16	1193.82	1202.3
Tsholotsho	7775.84	2041.67	2910.36	2816.88	2942.06	2931.52	230.372	206.532	94.1213	54.0183	58.3922	927.09	358.428	207.438	547.877	2267	2477.89	2757.21	2750.43
Umguza	6087.62	1705.47	2700.09	2700.81	2879.7	2778.57	263.954	184.199	76.786	62.1023	45.3103	861.446	233.276	197.199	411.896	1328.21	1495.53	1813.74	1640.65
Matabeleland south	54457.3	13461	23408.3	22603.5	24098.9	23488.2	1726.63	1633.81	507.848	647.935	478.029	6177.53	1936.6	1748.82	3585.07	11770.4	12269.8	14466.4	13451.5
Beitbridge	12863	2335.47	3752.67	3576.55	3892.63	3822.73	281.271	208.677	57.5964	80.3709	70.7093	1083.03	338.052	266.68	644.754	2945.65	3100.87	3569.12	3455.24
Bulilima north	6598.75	1870.88	3280.75	3055.26	3391.73	3323.07	242.095	198.148	52.9956	84.3316	60.8208	888.819	239.643	232.061	508.567	1643.83	1621.1	2065.5	1903.92
Gwanda	10702.9	3668.61	6528.29	6567.1	6906.41	6604.41	520.554	441.652	141.454	184.315	115.883	1747.62	475.386	488.509	954.269	2275.56	2526.25	2924.33	2688.32
Insiza	8296.47	1575.05	2670.38	2511.7	2608.33	2504.74	138.54	302.115	118.689	98.3762	85.0499	609.831	319.195	237.165	406.899	1404.5	1432.71	1574.21	1405.29
Mangwe south	6019.66	1350.51	2215.82	2013.64	2211.07	2166.65	132.97	180.332	55.2616	66.0017	59.069	553.394	246.424	177.022	372.595	1466.99	1428.47	1732.22	1639.07
Matobo	7217.88	2037.25	3743.26	3638.97	3842.1	3769.13	278.61	251.004	65.9947	110.593	74.4163	949.467	260.482	279.685	545.911	1614.33	1648.33	2068.29	1814.47
Umzingwane	2758.66	623.256	1217.08	1240.25	1246.6	1297.49	132.585	51.8831	15.8563	23.9459	12.0809	345.373	57.4192	67.698	152.076	419.483	512.099	532.684	545.178
Midlands	49340.2	16170.8	30960.5	30077.3	31107.7	30798.9	2136.17	2289.05	806.621	946.623	535.808	7741.79	1814.12	2344.1	4260.26	7014.66	7940.3	8447.09	8148.04
Chirumhanzu	4716.99	1438.41	2649.15	2591.28	2559.08	2600.02	172.623	220.637	83.7665	80.8577	56.0128	652.58	202.382	207.662	374.567	762.784	829.399	757.336	797.067
Gokwe north	7366.66	2478.52	4612.3	4497.17	4628.17	4626.27	360.231	345.126	139.521	136.771	68.8337	1228.19	271.2	347.08	630.469	945.437	1109.15	1227.85	1168.27
Gokwe south	11078.6	3763.87	7059.5	6857.28	7120.09	7142.19	581.147	496.604	192.504	205.769	98.3316	1894.67	410.018	504.211	952.908	1682.14	2002.49	2240.03	2131.01
Gweru	6187.1	1398.11	2524.67	2380.33	2480.87	2446.41	152.3	229.555	86.1197	87.9672	55.4676	619.608	193.167	217.645	366.64	728.956	773.148	834.638	789.628
Kwekwe	8781.18	3480.88	6122.26	6162.22	6405.05	6145.9	452.424	427.025	176.633	157.648	92.7443	1715.85	387.536	471.947	903.571	1330.25	1552.51	1693.55	1559.84
Mberengwa	4949.28	1571.86	3675.42	3515.75	3694.06	3625.05	202.243	251.897	45.3322	133.013	73.5522	726.1	131.928	262.886	449.768	692.153	776.579	814.468	779.859
Shurugwi	3624.55	1190.56	2336.14	2174.36	2262.9	2260.22	118.14	193.272	58.8681	82.1182	52.2852	517.294	147.293	193.898	331.285	531.551	535.669	528.078	547.548
Zvishavane	2635.82	848.596	1981.1	1898.93	1957.44	1952.83	97.0604	124.937	23.8764	62.4799	38.5807	387.503	70.5914	138.77	251.048	341.385	361.365	351.146	374.816
